# Supplementary material for: NAD+ precursors prolong survival and improve cardiac phenotypes in a mouse model of Friedreich’s Ataxia
Source: JCI Insight. 2024 Jul 18;9(16):e177152. doi: 10.1172/jci.insight.177152 (PMC11343603; doi:10.1172/jci.insight.177152)
Supplement: Supplemental table 1 [file jciinsight-9-177152-s264.xlsx]

## Sheet: Sheet1
Fibrosis genes (Heart)				FDR-adjusted signficant genes in shFxn vs WT, FC calculated by mean normalized counts
Gene	FC (shFxn/WT)	padj	annotation
Mmp12	4.44059	5.07e-08	Modification
Spp1	1.7094	0.00433983	Modification
Ncf1	1.67708	5.73e-19	Modification
Cd44	1.54395	3.45e-13	Modification
Timp1	1.50814	0.0248687	Modification
Mmp3	1.50517	0.0082367	Modification
Lox	1.44771	1.59e-07	Modification
Vav1	1.39567	6.87e-08	Modification
Col7a1	1.37702	0.000353274	Modification
Ptgs2	1.32267	0.0299759	Modification
Ncf4	1.26451	0.000581249	Modification
Cybb	1.24422	1.56e-11	Modification
Nckap1l	1.21965	1.49e-10	Modification
Cebpa	1.05063	1.64e-05	Modification
Rac2	0.987771	0.00260245	Modification
Mmp2	0.971546	1.46e-21	Modification
Bcl2l1	0.935751	3.32e-09	Modification
Mmp14	0.933736	2.23e-12	Modification
Col3a1	0.850317	6.53e-08	Modification
Ptk2b	0.831001	1.03e-05	Modification
Col14a1	0.817064	0.000266388	Modification
Casp3	0.766333	0.0242192	Modification
Mapk10	0.703858	5.54e-05	Modification
Casp12	0.661062	0.0124895	Modification
Col1a2	0.654507	0.000279115	Modification
Col1a1	0.621879	0.00114145	Modification
Col16a1	0.580432	0.0228247	Modification
Jun	0.54234	0.0153542	Modification
Loxl2	0.533724	0.0372879	Modification
Atf4	0.504583	0.000111164	Modification
Chuk	0.496398	5.09e-05	Modification
Fas	0.496326	0.000122346	Modification
P3h3	0.451415	0.0309628	Modification
Axl	0.444193	0.0271004	Modification
Loxl1	0.401816	0.0355656	Modification
Furin	0.387031	0.00262949	Modification
Timp2	0.386227	0.00236581	Modification
Ctsb	0.348671	0.00636692	Modification
Col5a3	0.348592	0.00625388	Modification
Tbl1xr1	0.343147	0.00296863	Modification
Crk	0.299484	0.0272888	Modification
Ncstn	0.271453	0.0362215	Modification
Ctsd	0.260203	0.04824	Modification
Ctsl	0.248855	0.0199431	Modification
Ywhab	0.179033	0.0488023	Modification
P4hb	-0.236981	0.0153838	Modification
Parp1	-0.276561	0.0179559	Modification
Smarcc2	-0.307822	0.00270683	Modification
Vegfa	-0.32114	0.0218824	Modification
Dock1	-0.321178	0.022382	Modification
Nos3	-0.330393	0.0358231	Modification
Tjp1	-0.406252	0.000216647	Modification
Mtor	-0.449716	0.00290528	Modification
Serpinh1	-0.452555	0.0123352	Modification
Ehmt1	-0.456606	0.00126825	Modification
Kdr	-0.849759	0.000425516	Modification
Cycs	-1.23328	7.7e-45	Modification
Tpsb2	-3.7763	0.00572916	Modification
Cxcl2	2.47738	0.0245962	Initiation
Cd180	1.8265	3.32e-05	Initiation
Nlrc4	1.5172	0.0147923	Initiation
Met	1.43769	8.7e-07	Initiation
Ptgs2	1.32267	0.0299759	Initiation
Cdkn1a	1.29082	0.000122791	Initiation
Acox2	1.17106	0.0215613	Initiation
Rab7b	1.13095	2.72e-07	Initiation
Pde3b	1.11048	0.000392886	Initiation
Nlrp3	1.09693	0.0371508	Initiation
Tlr4	1.09581	0.000105937	Initiation
Tlr2	1.08851	1.31e-05	Initiation
Aim2	1.00829	0.00514175	Initiation
Rac2	0.987771	0.00260245	Initiation
Cd14	0.972424	0.00115833	Initiation
Bcl2l1	0.935751	3.32e-09	Initiation
Tgfbr1	0.889476	1.17e-05	Initiation
Panx1	0.88919	0.0269613	Initiation
Casp4	0.830124	0.0490369	Initiation
Igf1	0.808254	8.39e-06	Initiation
Ppargc1a	0.808132	0.00120318	Initiation
Casp3	0.766333	0.0242192	Initiation
Card9	0.734963	0.0321676	Initiation
Il1rap	0.710495	0.00388313	Initiation
Mapk10	0.703858	5.54e-05	Initiation
Lipa	0.692613	6.41e-06	Initiation
Casp12	0.661062	0.0124895	Initiation
Egfr	0.652464	0.0010867	Initiation
Cox6a1	0.649	3.2e-05	Initiation
Acsl4	0.647733	0.00071722	Initiation
Peli1	0.646671	4.28e-05	Initiation
Igf1r	0.618671	1.31e-05	Initiation
Cdkn2c	0.616143	9.07e-05	Initiation
Dapk1	0.587219	4.05e-05	Initiation
Csf1r	0.572413	0.000734266	Initiation
Dusp8	0.567855	0.00257797	Initiation
Rapgef2	0.552382	0.0164186	Initiation
Ptpn11	0.551524	2.17e-10	Initiation
Jun	0.54234	0.0153542	Initiation
Txn1	0.541303	0.000373912	Initiation
Sec61b	0.528296	0.0153125	Initiation
Atf4	0.504583	0.000111164	Initiation
Chuk	0.496398	5.09e-05	Initiation
Fas	0.496326	0.000122346	Initiation
Il1r1	0.490328	0.0027413	Initiation
Stat3	0.467218	3.29e-08	Initiation
Ckap4	0.43579	0.0021004	Initiation
Pltp	0.431175	0.0127472	Initiation
Nceh1	0.42237	0.000198193	Initiation
Seh1l	0.403766	3.68e-05	Initiation
Abca1	0.396479	0.0367038	Initiation
Ctsb	0.348671	0.00636692	Initiation
Rap1b	0.346283	0.0217197	Initiation
Tgfbr2	0.344073	0.0193371	Initiation
Ywhag	0.331341	0.0043628	Initiation
Cd36	0.328914	0.00696975	Initiation
Crk	0.299484	0.0272888	Initiation
Ctsd	0.260203	0.04824	Initiation
Sugt1	0.257985	0.0261553	Initiation
Ctsl	0.248855	0.0199431	Initiation
Ywhab	0.179033	0.0488023	Initiation
P4hb	-0.236981	0.0153838	Initiation
Ndufb6	-0.277666	0.0318259	Initiation
Ephx2	-0.27869	0.0381163	Initiation
Selenos	-0.294178	0.0149757	Initiation
Pik3r4	-0.294836	0.0472727	Initiation
Pygm	-0.307528	0.00715575	Initiation
Xbp1	-0.311476	0.00358015	Initiation
Tpr	-0.311582	0.0212123	Initiation
Alad	-0.315021	0.0309225	Initiation
Vegfb	-0.320557	0.0116789	Initiation
Vegfa	-0.32114	0.0218824	Initiation
Nos3	-0.330393	0.0358231	Initiation
Pccb	-0.336514	0.022163	Initiation
Peli2	-0.339748	0.0330515	Initiation
Ube4b	-0.345068	0.0228306	Initiation
Acaa2	-0.352258	0.00735884	Initiation
Tek	-0.361684	0.043413	Initiation
Hsp90ab1	-0.362628	1.46e-06	Initiation
Sos1	-0.386746	0.00600536	Initiation
Anapc7	-0.446608	4.22e-05	Initiation
Mtor	-0.449716	0.00290528	Initiation
Dusp7	-0.4504	0.000142325	Initiation
Ehmt1	-0.456606	0.00126825	Initiation
Prkab2	-0.514577	0.00465281	Initiation
Flt1	-0.553219	0.00267233	Initiation
Gsk3b	-0.572518	0.000182543	Initiation
Got2	-0.581558	1.35e-05	Initiation
Pcx	-0.59476	3.08e-05	Initiation
Fgf2	-0.651628	0.000283445	Initiation
Uqcrb	-0.711879	9.1e-09	Initiation
Kdr	-0.849759	0.000425516	Initiation
Rps6ka2	-0.870494	8.14e-08	Initiation
Slc25a10	-0.933698	5.77e-09	Initiation
Mlxipl	-0.980314	7.58e-16	Initiation
Gab1	-1.01562	1.26e-11	Initiation
Aldob	-1.01735	0.00188413	Initiation
Tbc1d4	-1.01853	4.77e-09	Initiation
Fasn	-1.0262	3.43e-08	Initiation
Hmgcs2	-1.05063	2.31e-09	Initiation
Slc2a2	-2.41393	0.0344647	Initiation
Marco	8.45818	2.92e-10	Inflammation
Lgals3	3.46099	1.17e-15	Inflammation
Ccl4	2.73968	0.00315396	Inflammation
Cxcl2	2.47738	0.0245962	Inflammation
Nrip3	2.17844	0.0120622	Inflammation
Il21r	2.01568	0.00017982	Inflammation
Cd68	1.99419	2.84e-16	Inflammation
Gpr65	1.94066	3.38e-06	Inflammation
Cd180	1.8265	3.32e-05	Inflammation
Akr1b8	1.82479	3.57e-11	Inflammation
Fgl2	1.79483	2.15e-38	Inflammation
Fcgr4	1.73625	0.000130977	Inflammation
Spp1	1.7094	0.00433983	Inflammation
Ncf1	1.67708	5.73e-19	Inflammation
Tlr8	1.67001	4.71e-10	Inflammation
Cxcl1	1.64759	0.00954498	Inflammation
Thbs1	1.61539	0.00466717	Inflammation
Ptafr	1.59013	1.94e-07	Inflammation
Hvcn1	1.5561	0.000909495	Inflammation
Cd44	1.54395	3.45e-13	Inflammation
Nlrc4	1.5172	0.0147923	Inflammation
Timp1	1.50814	0.0248687	Inflammation
Mmp3	1.50517	0.0082367	Inflammation
C3ar1	1.41748	9e-10	Inflammation
Dock2	1.39625	1.67e-09	Inflammation
Vav1	1.39567	6.87e-08	Inflammation
Ptgs2	1.32267	0.0299759	Inflammation
Ncf4	1.26451	0.000581249	Inflammation
P2ry13	1.26105	0.000572591	Inflammation
Cybb	1.24422	1.56e-11	Inflammation
Nckap1l	1.21965	1.49e-10	Inflammation
Fcer1g	1.18763	1.35e-08	Inflammation
Il10ra	1.16959	2.47e-07	Inflammation
Pde3b	1.11048	0.000392886	Inflammation
Nlrp3	1.09693	0.0371508	Inflammation
Tlr4	1.09581	0.000105937	Inflammation
Tlr2	1.08851	1.31e-05	Inflammation
Gng2	1.08162	4.31e-05	Inflammation
Ccl2	1.07782	0.00119261	Inflammation
Atp7a	1.0541	0.00341012	Inflammation
Aim2	1.00829	0.00514175	Inflammation
Nfam1	0.991304	1.43e-06	Inflammation
Rac2	0.987771	0.00260245	Inflammation
Cd14	0.972424	0.00115833	Inflammation
Hck	0.959923	0.00974837	Inflammation
Rgs7	0.946539	0.00159637	Inflammation
Bcl2l1	0.935751	3.32e-09	Inflammation
C3	0.913674	1.69e-08	Inflammation
Mmrn1	0.897844	5.3e-05	Inflammation
Tgfbr1	0.889476	1.17e-05	Inflammation
Panx1	0.88919	0.0269613	Inflammation
Was	0.88581	0.00286234	Inflammation
Cd86	0.871285	0.000982905	Inflammation
Inpp5d	0.862829	1.88e-10	Inflammation
Ptprc	0.844649	0.000207535	Inflammation
Igf1	0.808254	8.39e-06	Inflammation
Serpine1	0.802414	0.000728168	Inflammation
Lgmn	0.726615	5.74e-10	Inflammation
Irf8	0.711252	0.000654426	Inflammation
Il1rap	0.710495	0.00388313	Inflammation
Mapk10	0.703858	5.54e-05	Inflammation
Maf	0.682947	0.00515832	Inflammation
Adcy7	0.656685	0.00207814	Inflammation
Egfr	0.652464	0.0010867	Inflammation
Peli1	0.646671	4.28e-05	Inflammation
Icam1	0.639743	0.0035047	Inflammation
C1s1	0.639469	0.000325846	Inflammation
H2-K1	0.605467	3.34e-06	Inflammation
Pros1	0.600455	0.000140405	Inflammation
H2-D1	0.590432	0.000376131	Inflammation
Csf1r	0.572413	0.000734266	Inflammation
Fn1	0.564345	0.00599874	Inflammation
Ptpn11	0.551524	2.17e-10	Inflammation
Cfh	0.549797	0.000913106	Inflammation
Jun	0.54234	0.0153542	Inflammation
Txn1	0.541303	0.000373912	Inflammation
Vcam1	0.527186	0.0190968	Inflammation
Ptpn6	0.499485	0.0488679	Inflammation
Chuk	0.496398	5.09e-05	Inflammation
Fas	0.496326	0.000122346	Inflammation
Il1r1	0.490328	0.0027413	Inflammation
Jag1	0.481061	0.00525884	Inflammation
Stat3	0.467218	3.29e-08	Inflammation
Serping1	0.453827	0.0176046	Inflammation
Ckap4	0.43579	0.0021004	Inflammation
Psmd13	0.418161	0.00249839	Inflammation
Psmb7	0.417511	0.000927705	Inflammation
Cat	0.41288	0.000230487	Inflammation
Psmb1	0.39624	0.0108001	Inflammation
Lyn	0.39468	0.00315651	Inflammation
Timp2	0.386227	0.00236581	Inflammation
Iqgap1	0.378113	0.00590483	Inflammation
Ap1s1	0.369767	0.00694463	Inflammation
Gusb	0.369168	0.0388825	Inflammation
Ctsb	0.348671	0.00636692	Inflammation
Rap1b	0.346283	0.0217197	Inflammation
Tgfbr2	0.344073	0.0193371	Inflammation
Cd36	0.328914	0.00696975	Inflammation
Diaph1	0.309516	0.00247534	Inflammation
Prdx1	0.303245	0.0271136	Inflammation
Crk	0.299484	0.0272888	Inflammation
Ifngr1	0.282503	0.0170002	Inflammation
Ncstn	0.271453	0.0362215	Inflammation
Ctsd	0.260203	0.04824	Inflammation
Sugt1	0.257985	0.0261553	Inflammation
Ctsl	0.248855	0.0199431	Inflammation
Csnk2a1	0.236439	0.0373797	Inflammation
Il6st	-0.224408	0.0435108	Inflammation
P4hb	-0.236981	0.0153838	Inflammation
Parp1	-0.276561	0.0179559	Inflammation
Pik3r4	-0.294836	0.0472727	Inflammation
Plcb3	-0.314277	0.0156576	Inflammation
Alad	-0.315021	0.0309225	Inflammation
Vegfb	-0.320557	0.0116789	Inflammation
Vegfa	-0.32114	0.0218824	Inflammation
Nos3	-0.330393	0.0358231	Inflammation
Peli2	-0.339748	0.0330515	Inflammation
Hsp90ab1	-0.362628	1.46e-06	Inflammation
Jak1	-0.378336	0.00361142	Inflammation
Sos1	-0.386746	0.00600536	Inflammation
Aplp2	-0.401008	0.000294532	Inflammation
Mtor	-0.449716	0.00290528	Inflammation
Dusp7	-0.4504	0.000142325	Inflammation
Smad4	-0.495488	1.6e-06	Inflammation
H2-Ab1	-0.547866	0.00443278	Inflammation
H2-Eb1	-0.550332	4.16e-05	Inflammation
Dll1	-0.56962	0.00529592	Inflammation
Erc1	-0.578077	0.000971717	Inflammation
Stat5a	-0.713501	5.05e-05	Inflammation
H2-Aa	-0.725159	2.56e-05	Inflammation
Smad3	-0.736953	1.13e-06	Inflammation
Ttn	-0.789623	0.00108322	Inflammation
Rps6ka2	-0.870494	8.14e-08	Inflammation
Cycs	-1.23328	7.7e-45	Inflammation
Masp1	-1.55231	8.72e-20	Inflammation
Pde2a	-2.24651	3.99e-07	Inflammation
Hmox1	3.96056	2.2e-109	Proliferation
Ccn2	1.82055	4.59e-06	Proliferation
Pik3r5	1.81198	1.01e-12	Proliferation
Spp1	1.7094	0.00433983	Proliferation
Thbs1	1.61539	0.00466717	Proliferation
Cd44	1.54395	3.45e-13	Proliferation
Timp1	1.50814	0.0248687	Proliferation
Mmp3	1.50517	0.0082367	Proliferation
Lox	1.44771	1.59e-07	Proliferation
Itga4	1.44664	7.75e-06	Proliferation
Met	1.43769	8.7e-07	Proliferation
Vav1	1.39567	6.87e-08	Proliferation
Col7a1	1.37702	0.000353274	Proliferation
Ptgs2	1.32267	0.0299759	Proliferation
Cdkn1a	1.29082	0.000122791	Proliferation
Tlr4	1.09581	0.000105937	Proliferation
Tlr2	1.08851	1.31e-05	Proliferation
Gng2	1.08162	4.31e-05	Proliferation
Rac2	0.987771	0.00260245	Proliferation
Mmp2	0.971546	1.46e-21	Proliferation
Bcl2l1	0.935751	3.32e-09	Proliferation
Mmp14	0.933736	2.23e-12	Proliferation
Tgfbr1	0.889476	1.17e-05	Proliferation
Col3a1	0.850317	6.53e-08	Proliferation
Igf1	0.808254	8.39e-06	Proliferation
Serpine1	0.802414	0.000728168	Proliferation
Mapk10	0.703858	5.54e-05	Proliferation
Vim	0.669852	5.91e-08	Proliferation
Col1a2	0.654507	0.000279115	Proliferation
Egfr	0.652464	0.0010867	Proliferation
Col1a1	0.621879	0.00114145	Proliferation
Igf1r	0.618671	1.31e-05	Proliferation
Cdkn2c	0.616143	9.07e-05	Proliferation
Thbs3	0.593781	0.00313276	Proliferation
Dapk1	0.587219	4.05e-05	Proliferation
Itga5	0.577583	5.82e-11	Proliferation
Csf1r	0.572413	0.000734266	Proliferation
Fn1	0.564345	0.00599874	Proliferation
Ptpn11	0.551524	2.17e-10	Proliferation
Jun	0.54234	0.0153542	Proliferation
Loxl2	0.533724	0.0372879	Proliferation
Serpinf1	0.519883	0.00682082	Proliferation
Atf4	0.504583	0.000111164	Proliferation
Chuk	0.496398	5.09e-05	Proliferation
Thbs2	0.489855	0.00279074	Proliferation
Jag1	0.481061	0.00525884	Proliferation
Spopl	0.47739	0.0130507	Proliferation
Stat3	0.467218	3.29e-08	Proliferation
Axl	0.444193	0.0271004	Proliferation
Psmd13	0.418161	0.00249839	Proliferation
Psmb7	0.417511	0.000927705	Proliferation
Ddr2	0.41432	0.0064927	Proliferation
Psmb1	0.39624	0.0108001	Proliferation
Lyn	0.39468	0.00315651	Proliferation
Furin	0.387031	0.00262949	Proliferation
Cd34	0.36711	0.0238073	Proliferation
Col5a3	0.348592	0.00625388	Proliferation
Rap1b	0.346283	0.0217197	Proliferation
Tgfbr2	0.344073	0.0193371	Proliferation
Tbl1xr1	0.343147	0.00296863	Proliferation
Ywhag	0.331341	0.0043628	Proliferation
Cd36	0.328914	0.00696975	Proliferation
Csnk1d	0.322475	0.00342876	Proliferation
Diaph1	0.309516	0.00247534	Proliferation
Prdx1	0.303245	0.0271136	Proliferation
Crk	0.299484	0.0272888	Proliferation
Ncstn	0.271453	0.0362215	Proliferation
Csnk2a1	0.236439	0.0373797	Proliferation
Ywhab	0.179033	0.0488023	Proliferation
Parp1	-0.276561	0.0179559	Proliferation
Myl2	-0.277311	0.0107249	Proliferation
Tpr	-0.311582	0.0212123	Proliferation
Plcb3	-0.314277	0.0156576	Proliferation
Vegfb	-0.320557	0.0116789	Proliferation
Vegfa	-0.32114	0.0218824	Proliferation
Dock1	-0.321178	0.022382	Proliferation
Nos3	-0.330393	0.0358231	Proliferation
Tek	-0.361684	0.043413	Proliferation
Hsp90ab1	-0.362628	1.46e-06	Proliferation
Jak1	-0.378336	0.00361142	Proliferation
Sos1	-0.386746	0.00600536	Proliferation
Smurf1	-0.439883	0.00145528	Proliferation
Anapc7	-0.446608	4.22e-05	Proliferation
Mtor	-0.449716	0.00290528	Proliferation
Smad4	-0.495488	1.6e-06	Proliferation
Tcf7l2	-0.530621	0.00869033	Proliferation
Flt1	-0.553219	0.00267233	Proliferation
Hdac4	-0.5547	0.00307849	Proliferation
Dll1	-0.56962	0.00529592	Proliferation
Gsk3b	-0.572518	0.000182543	Proliferation
Epas1	-0.585925	2.89e-05	Proliferation
Fgf2	-0.651628	0.000283445	Proliferation
Stat5a	-0.713501	5.05e-05	Proliferation
Smad3	-0.736953	1.13e-06	Proliferation
Kdr	-0.849759	0.000425516	Proliferation
