# Supplementary material for: NAD+ precursors prolong survival and improve cardiac phenotypes in a mouse model of Friedreich’s Ataxia
Source: JCI Insight. 2024 Jul 18;9(16):e177152. doi: 10.1172/jci.insight.177152 (PMC11343603; doi:10.1172/jci.insight.177152)
Supplement: Supplemental table 2 [file jciinsight-9-177152-s265.xlsx]

## Sheet: A. ALL
shFxn vs WT log2(FC) and nominal p (normalized mass spec signal)
Heart				Mitochondria				Cerebellum				Plasma
Metabolite	log2(FC)	p		Metabolite	log2(FC)	p		Metabolite	log2(FC)	p		Metabolite	log2(FC)	p
Homovanillic acid sulfate	2.84837	4.97748e-11		N-acetyl-L-ornithine	2.78676	1.03821e-06		Prolylhydroxyproline	1.61381	3.91056e-08		2-Aminoacrylic acid	2.64351	8.72759e-08
Nervonic acid (24:1)	1.62766	3.28542e-06		Xanthine	2.25864	1.80382e-06		Homoanserine	1.20094	4.76399e-07		3-Cresotinic acid	4.83559	1.13615e-07
Homocitrulline	1.08561	3.71964e-06		Carnosine	1.79306	2.77852e-06		Guanidoacetic acid	2.04794	1.00851e-06		N-Acetylglycine	2.00211	1.14093e-07
Phenol sulphate	1.96581	6.62719e-06		Hydroxyminaline	2.62864	4.58474e-06		DL-Pipecolic acid	1.51135	1.53762e-06		Creatine phosphate	2.50534	4.09171e-07
taurine	-0.511269	6.82865e-06		2,4-Dihydroxyacetophenone 5-sulfate	4.63971	7.63345e-06		2,4-Dihydroxyacetophenone 5-sulfate	3.77017	3.78033e-06		2,8-Dihydroxyquinoline-beta-D-glucuronide	1.54609	6.25076e-07
Indole-3-carbinol	1.65411	8.54528e-06		Glucosylgalactosyl hydroxylysine	2.87297	9.02182e-06		Homocarnosine	1.3131	7.04725e-06		D-Sedoheptulose 7-phosphate	2.8365	7.06639e-07
Succinyladenosine	-1.96339	3.5114e-05		inosine	1.03363	2.62744e-05		Asparaginyl-Valine	1.11748	7.5736e-06		Prolyl-Threonine	1.55538	7.32446e-07
deoxyuridine	-1.04218	4.10232e-05		ornithine	1.68787	5.61677e-05		Homocitrulline	2.32548	8.46948e-06		Naphthalene epoxide	5.26061	1.2267e-06
Succinic anhydride	-0.66944	4.13329e-05		Pyrocatechol sulfate	1.8982	7.41047e-05		N-acetyl-L-ornithine	1.74808	1.20104e-05		4-Acetyl-6-tert-butyl-1,1-dimethylindane	8.07137	1.27908e-06
Alanyl-Serine	-1.05999	4.35624e-05		citrulline	1.68346	9.7955e-05		Acetylcarnosine	2.34675	2.64303e-05		Indole-2-carboxylic acid	1.08083	1.299e-06
Methylmalonic acid	-0.634894	4.37381e-05		Hexanoyl Glycine	1.60793	0.000169685		N2-Succinyl-L-ornithine	0.85127	2.67712e-05		N-Acetyl-L-alanine	1.27185	1.72143e-06
N-Acetyllysine	1.43885	4.50153e-05		Aminoadipic acid	1.58993	0.000176104		Artocarbene	1.23809	3.01462e-05		3-Methyl-Histidine	1.51292	2.11e-06
2-Deoxy-D-ribose	1.31558	4.80526e-05		hypoxanthine	1.20441	0.000191361		Eremopetasitenin C3	2.18931	3.70496e-05		2-Mercaptopropanoic acid	2.51917	2.35076e-06
DL-Indole-3-lactic acid	1.20733	4.96372e-05		creatine	0.803352	0.0002115		Carnosine	1.18853	4.55045e-05		Phosphodimethylethanolamine	2.86457	2.56053e-06
2,3-Dihydroxyvaleric acid	1.39782	5.05652e-05		Phenol sulphate	1.28534	0.000235025		allantoin	1.13721	4.85858e-05		1-Salicylate glucuronide	2.79083	3.20305e-06
N-Acetylgalactosamine 4-sulphate	0.743433	5.21907e-05		Mannitol-1-phosphate	1.0957	0.000295824		Anserine	2.19369	5.65366e-05		7Z,10Z-Hexadecadienoic acid	0.805376	3.31268e-06
malate	-0.667369	5.4496e-05		L-2-Amino-4-methylenepentanedioic acid	2.1059	0.000334406		homoserine	1.00828	6.06265e-05		L-Kynurenine	1.35561	3.64357e-06
pyridoxine	-1.09844	5.59062e-05		Lacto-N-triaose	1.48373	0.000524998		Serylvaline	0.912374	6.56161e-05		Ornithine	1.83539	4.59055e-06
Propylene glycol mono- and diesters of fats and fatty acids	0.979458	5.66566e-05		b-alanine	0.774935	0.000565165		L-2-Amino-4-methylenepentanedioic acid	1.85988	6.99451e-05		3,4-Dihydroxyphenylglycol O-sulfate	1.43754	5.02977e-06
5-Methyl-2-thiophenecarboxaldehyde	-0.512845	6.76225e-05		lysine	1.13521	0.000633441		Taurocyamine	0.919817	0.000132391		Estriol	6.09177	5.20462e-06
Malonic acid	-0.776357	6.99991e-05		Azelaic acid	1.85804	0.000685546		Clopidogrel	1.09186	0.000133486		Threoninyl-Tyrosine	4.75027	7.51296e-06
Oleic acid	1.21621	7.62214e-05		Arginyl-Serine	1.14623	0.000685952		N-Methylcalystegine C1	1.03727	0.000187388		Acamprosate	1.74683	7.94808e-06
Caffeic acid 3-sulfate	3.62236	8.8406e-05		Linoleoyl ethanolamide	1.07466	0.000714557		3-Methyl-Histidine	1.19901	0.00021425		3-hydroxybutyrate	0.86851	8.48717e-06
fumarate	-0.672255	9.20694e-05		Nonadecanoic acid	-1.2461	0.00110267		Phosphoguanidinoacetate	5.18559	0.000374651		Amyl 2-furoate	2.21013	9.80659e-06
13alpha-Hydroxydolineone	-1.56601	9.30643e-05		Meprobamate	1.12096	0.00127622		Glycerophosphocholine	0.859502	0.000395425		Thiodiacetic acid	2.56552	9.83792e-06
Glutamylproline	-1.36646	9.35544e-05		2-Hydroxyadipic acid	1.34177	0.0014547		Glycerylphosphorylethanolamine	0.695374	0.000417475		Loxapine	2.07889	1.02608e-05
13-OxoODE	1.00547	9.65184e-05		Galactosylglycerol	1.60827	0.00148564		3-Indolepropionic acid	1.88307	0.000418235		N1-Methyl-2-pyridone-5-carboxamide	1.65794	1.12834e-05
uridine	-0.997171	9.66453e-05		Anisindione	0.935348	0.00149754		Tetradecanoylcarnitine	2.07514	0.000438111		2-Polyprenyl-3-methyl-5-hydroxy-6-methoxy-1,4-benzoquinone	5.46977	1.32843e-05
uracil	-0.895177	0.000101704		serine	1.34806	0.00169694		pantothenate	0.844198	0.000529449		3-Methoxy-4-hydroxyphenylglycol glucuronide	1.06198	1.33464e-05
11Z-Eicosenoic acid (20:1)	1.90176	0.000106831		Pantetheine	1.639	0.00204631		6-Phosphogluconate	2.66345	0.000533725		4-Pyridoxic acid	1.66876	1.3471e-05
Dethiobiotin	-0.868292	0.000113203		N-Methyl-1-deoxynojirimycin	1.77908	0.00270733		taurine	0.30325	0.000534196		3-Aminopropionaldehyde	3.0775	1.4203e-05
Pseudoecgonine	-1.10807	0.000114869		N-Acetyl-L-methionine	0.977253	0.00282641		Pyrocatechol sulfate	1.9392	0.000567604		cystathionine	2.77222	1.48932e-05
Nonadecanoic acid (19:0)	1.01349	0.000136009		3-Hydroxymandelic acid	1.26961	0.00303648		5-Carboxy-lumiracoxib	1.00999	0.000586415		7-Methylguanosine	1.40907	1.52693e-05
Carnosine	1.13869	0.00014956		arginine	1.09304	0.00326901		N1-Methyl-2-pyridone-5-carboxamide	2.79129	0.00077266		glucose-1-phosphate	1.55916	1.53695e-05
Guanidoacetic acid	1.05693	0.000167127		N-Acetylgalactosamine	1.88587	0.00344974		Glutaconic acid	0.646275	0.000790877		N-Tiglylglycine	1.3748	1.71003e-05
Propionic acid	-0.607588	0.000175198		Histidinyl-Histidine	1.48208	0.00353246		1-Pyrimidinylpiperazine	1.81043	0.00079139		Pyridoxal	0.842437	2.18628e-05
O-Phosphoethanolamine	-0.905785	0.000179468		Geranylcitronellol	1.70302	0.00358979		Trigonelline	1.09523	0.000796447		Pseudomonine	2.44405	2.35848e-05
succinate	-0.569707	0.000196513		Thiamine pyrophosphate	-0.845464	0.00366897		Phenol sulphate	2.76835	0.000800905		Xanthurenic acid	1.5593	2.43811e-05
N-Gluconyl ethanolamine	1.39085	0.000241352		Thiamine	0.879918	0.00379397		b-alanine	0.274212	0.000866018		Benzoic acid	2.10723	2.48417e-05
L-Kynurenine	1.38735	0.000257857		Flazine methyl ether	0.747834	0.00515965		N-Phenylacetylaspartic acid	2.4503	0.000934171		Hexanoyl Glycine	1.02942	2.56143e-05
O-methoxycatechol-O-sulphate	1.87614	0.000268775		Nicotinamide (NAM)	0.32133	0.00541686		Hypotaurine	1.33721	0.000961609		creatine	0.775532	4.23507e-05
cytosine	-0.592962	0.000275027		isoleucine	0.656741	0.00547406		Citramalic acid	1.36039	0.00107825		O-Phosphoethanolamine	0.999196	4.92625e-05
pyridoxamine-5-phosphate	-0.645707	0.00028729		Nervonic acid	0.698851	0.00614434		3-5-Dihydroxybenzoic acid	1.40583	0.00108434		L-2-Amino-4-methylenepentanedioic acid	1.2544	5.14472e-05
cis-2-Methylaconitate	1.06394	0.000329629		N-Propionylglycine	3.35102	0.00625102		4-Pyridoxic acid	0.923777	0.00113295		Glucotropaeolin	2.69217	5.51814e-05
Linoleic acid	1.23861	0.000352835		2-Methylfuran	-3.05461	0.00693379		Diaminopimelic Acid	1.35193	0.00126582		1H-Indole-3-carboxaldehyde	1.39524	5.52567e-05
glutamate	-0.573081	0.000365346		Menadiol dibutyrate	1.0885	0.00694237		N-lactoyl-Methionine	0.869831	0.00128396		N-Acetyl-L-glutamate 5-semialdehyde	1.12702	5.86065e-05
Vanillic acid 4-sulfate	2.20292	0.000367019		glutathione disulfide	0.959933	0.00703054		Creatine	0.2832	0.00142026		5-Sulfo-1,3-benzenedicarboxylic acid	1.59247	5.97439e-05
Phenol	0.978546	0.000411553		3-Hydroxyisoheptanoic acid	1.61299	0.00707938		5-Methyl-2-thiophenecarboxaldehyde	0.305247	0.00159761		Terbutaline	1.38082	6.26879e-05
alpha-Fluoro-beta-ureidopropionic acid	7.327	0.000425627		Rolitetracycline	0.870059	0.00728805		5-Sulfoxymethylfurfural	2.23326	0.00181447		2-O-Methyl-L-fucose	3.19774	6.84675e-05
cytidine	-0.619685	0.000464283		cytidine	0.576806	0.0077632		N-Acetylcystathionine	1.18058	0.00191849		quinolinate	2.50807	7.05889e-05
2-Keto-glutaramic acid	-0.82515	0.000466674		ATP	-0.731512	0.0077641		citrate	0.870227	0.00194047		uridine	0.800097	8.11979e-05
3-Ureidopropionic acid	0.941422	0.000476058		3-Dehydroquinate	1.49437	0.0108296		Phenyl vinyl sulfide	0.680589	0.00196802		N-Acetylgalactosamine 4-sulphate	1.20514	9.65478e-05
Pyrocatechol sulfate	1.37826	0.000487912		citrate	-1.37955	0.0109289		Methylpicraquassioside A	2.71642	0.00202558		N-Acetyl-L-isoleucine	1.38342	0.000106628
Ethylene glycol distearate	1.82474	0.000588886		Asparaginyl-Glutamine	0.93781	0.0112025		Orotidine	0.867942	0.0025513		Glucorhein	2.38301	0.00011466
N-Methyl-1-deoxynojirimycin	0.987755	0.000604898		Caffeoylferuloylspermidine	1.65551	0.0115608		Hexadecanedioic acid mono-L-carnitine ester	2.32947	0.00257617		3-4-Dihydroxybenzeneacetic acid	1.11476	0.000118191
adenine	-0.822337	0.000635351		Methionyl-Tryptophan	0.401557	0.0122064		D-Alanyl-D-alanine	0.907269	0.00268478		N-Acetyl-cysteine	1.26204	0.000119086
5-Hydroxyindoleacetic acid	1.16968	0.000644333		Dimethylbenzyl carbinyl hexanoate	0.390717	0.0125291		Tricarballylic acid	2.1575	0.00279293		oxoadipate	3.30637	0.000120312
Hydroxyminaline	-0.525813	0.000649691		Dodecanedioic acid	-0.916082	0.0131769		L-Glutamic acid 5-phosphate	0.391817	0.00282417		15beta-Hydroxydesogestrel	0.754051	0.000124334
Methyl 2E,4Z-hexadecadienoate	1.17282	0.000701123		Arachidonic acid	0.30897	0.0134847		serine	0.725267	0.003142		Coumestrin	1.77484	0.000124414
homoserine	0.576844	0.000721389		Cefonicid	1.32208	0.0140087		Homo-L-arginine	1.18794	0.00344572		DL-Pipecolic acid	1.1448	0.000125708
5-L-Glutamyl-taurine	1.70986	0.000726682		Bicine	1.65651	0.0147683		lactate	0.411352	0.00359923		Caffeic acid 3-sulfate	2.48415	0.000167303
Phosphorylcholine	-0.652041	0.000750753		Erucic acid	1.53264	0.0164617		3-Sulfinoalanine	1.04563	0.00378599		Tetrahydroharmol	1.31694	0.000184662
adenosine	-0.813229	0.000766213		Glutaconic acid	-0.999201	0.0167215		Meprobamate	0.401235	0.00420544		2-Methylbutyrylglycine	0.944599	0.000202478
N-Methylethanolaminium phosphate	-1.04797	0.000830567		Oxalosuccinic acid	0.505051	0.0170081		Hypogeic acid	1.45546	0.00439781		2-Deoxy-D-ribose	1.3086	0.000214549
Diaminopimelic Acid	0.682497	0.000891113		O-Phosphoethanolamine	-0.790673	0.0171827		Creatine phosphate	2.23358	0.00462344		N-Acetylcarnitine	-0.483966	0.000216063
Aminolevulinic acid	-1.28824	0.000924803		homoserine	0.757739	0.0178827		Norambreinolide	0.783941	0.00468372		phenylalanine	0.774176	0.000218844
Alanyl-Cysteine	-0.727224	0.000946262		Gravacridonediol	1.33956	0.0192559		Neopetasitenine	2.34545	0.00475082		pantothenate	0.755721	0.000220405
1-Methoxypyrene	-0.866717	0.000970201		Protochlorophyllide	1.22351	0.0200576		Galactosylglycerol	1.84507	0.00497488		taurine	0.541042	0.000230868
6,8-Tricosanedione	0.985237	0.00106696		Cepharadione A	0.534996	0.0214656		5-Tetradecenoic acid	1.72024	0.00508348		L-2-Hydroxyglutaric acid	1.71408	0.000241114
R-138727	1.32524	0.00108984		Deoxyribose 5-phosphate	1.34187	0.0220617		L-cis-3-Amino-2-pyrrolidinecarboxylic acid	1.0813	0.00512567		3-Phenylpropyl glucosinolate	2.46484	0.000246062
Glutaminyltryptophan	-0.768813	0.0011479		Phenylalanyl-Tryptophan	1.13467	0.0221073		2-Hydroxycaproic acid	0.538777	0.00528744		sn-glycerol-3-phosphate	1.19608	0.000263574
hydroxyproline	-1.1585	0.00133193		8-Acetoxypinoresinol	-0.977236	0.0223136		1-Lyso-2-arachidonoyl-phosphatidate	1.64757	0.0056432		Methylgallic acid-O-sulphate	1.09294	0.000266783
Prolylhydroxyproline	0.957952	0.0013486		Stearoylethanolamide	0.530275	0.0229481		DL-2-Aminooctanoic acid	1.6137	0.00609548		hydroxyphenylpyruvate	1.08798	0.000288388
3-Methyl-Histidine	0.607171	0.00137419		Methylmalonic acid	1.77846	0.0241162		cystathionine	0.870602	0.00632342		Citraconic acid	2.26431	0.000333756
gamma-Glutamylcysteine	-1.37591	0.00140173		9,10,13-Trihydroxystearic acid	1.65774	0.0249191		3-Indoxyl sulfate	1.20421	0.00733506		Phenol sulphate	1.96573	0.000423873
Erucic acid (22:1)	0.796895	0.00150837		pyridoxamine-5-phosphate	-0.49733	0.0250461		ornithine	0.562363	0.00830438		Homovanillic acid	1.74408	0.000442257
Eugenyl benzoate	-1.41902	0.00158345		TetraHCA	0.722536	0.0252272		Oleic acid	-0.267589	0.00867875		Melizame	1.63013	0.000452159
Polyoxyethylene dioleate	1.13572	0.0016624		6-Methyl-griseofulvin	-0.869136	0.025843		Aconitic acid	0.65063	0.00900819		Isobutyrylglycine	1.22228	0.000464711
L-Fucose	-0.437934	0.00172629		Homophytanic acid	0.833052	0.026052		Isoleucyl-Lysine	0.542057	0.00903133		2,6-Dimethoxy-4-methylphenol	1.39642	0.000518796
Asparaginyl-Glycine	-1.08219	0.0017722		D-Saccharic acid	0.740616	0.026258		citrulline	0.629482	0.00953841		2,5-Dihydro-2,4,5-trimethyloxazole	2.05621	0.000536159
N-Acetylaspartic acid	-1.25905	0.00179633		Olomoucine	2.8225	0.0273408		L-arginino-succinate	0.612529	0.0096832		Ecgonine methyl ester	0.966599	0.000543777
3-Hydroxycapric acid	-1.65515	0.00190563		N-Acetylornithine	0.983795	0.0282911		Cyclic GMP	3.01878	0.0100753		Midodrine	1.30471	0.000576818
serine	0.526564	0.00190638		19-Norandrosterone	-0.9922	0.0299338		4-Hydroxyproline	0.647622	0.0103616		N-Carboxyethyl-g-aminobutyric acid	0.884869	0.000593472
Miglustat	-0.516406	0.00190801		dGDP	-0.627437	0.0300946		arginine	0.41691	0.0103802		Se-Adenosylselenohomocysteine	2.2253	0.000615202
Methionine sulfoxide	0.772485	0.00224518		Heptadecanoyl carnitine	0.669485	0.0302553		Sulfinpyrazone sulfide	0.758089	0.0106308		p-Cresol	0.876995	0.000725477
Asymmetric dimethylarginine	-0.546083	0.00253998		N-Oleoylethanolamine	0.532483	0.0305941		Ergothioneine	0.629189	0.0114496		Quinaldic acid	1.32793	0.000921237
Phosphodimethylethanolamine	-0.638809	0.00254694		Arginyl-Phenylalanine	-1.56126	0.0326877		Hallacridone	0.235135	0.0117397		Secobarbital	1.63697	0.000967955
asparagine	0.453169	0.0025587		Pyroglutamic acid	1.10424	0.0332515		Fructose 6-phosphate	0.293992	0.0129287		2,5-Furandicarboxylic acid	1.26365	0.00103357
nicotinamide	-0.711013	0.00262316		Tetrahydrofuran	0.886454	0.0354757		3-Ureidopropionic acid	1.39713	0.0131132		Lamivudine-triphosphate	3.37524	0.00106553
Alanyl-Asparagine	-0.782608	0.00262445		ribose-phosphate	0.434376	0.0371969		GTP	1.73098	0.0136648		Raphanusamic acid	1.07406	0.00106764
gamma-L-Glutamyl-L-pipecolic acid	1.73649	0.00263871		Tetracosahexaenoic acid	0.338115	0.0388786		Hydroxypropionylcarnitine	1.36089	0.0136767		Homocitrulline	2.29768	0.0011019
2,4-Dihydroxyacetophenone 5-sulfate	3.24206	0.00273869		N1,N10-Diferuloylspermidine	-1.99053	0.0401996		DL-Indole-3-lactic acid	1.15021	0.0138652		Dimethyldisulfide	1.32371	0.00110901
Glycyl-L-proline	-0.561495	0.00275375		Glutaminylthreonine	0.863654	0.0413666		Adenosine triphosphate	2.97459	0.0140287		5-Methyl-2-thiophenecarboxaldehyde	0.506931	0.00112524
2-nonenoylglycine	1.95957	0.00288039		Hallacridone	0.955764	0.0429494		4-Guanidinobutanoic acid	0.72238	0.0146629		2-Hydroxyadipic acid	0.817299	0.00125603
Isovalerylglutamic acid	1.75653	0.00294245		3-Hydroxysebacic acid	-1.52356	0.0435295		L-beta-aspartyl-L-leucine	0.79329	0.015191		Glycerol-CH3COOH	-0.876319	0.00132523
D-glycero-L-galacto-Octulose	-0.582046	0.00294499		Gravacridonediol methyl ether	-1.55902	0.0437798		Dibenzyl disulfide	0.857962	0.0159092		3-Hydroxytetradecanedioic acid	1.39052	0.00132558
N-Methylcalystegine C1	0.644313	0.00305262		Androsterone	0.798081	0.0438965		N-a-Acetylcitrulline	0.674292	0.0168333		glutathione disulfide	1.30137	0.00138417
L-beta-aspartyl-L-alanine	-0.37091	0.00313801		Stearyl citrate	1.00389	0.0443428		Avenic acid A	0.407072	0.0170554		Stearic acid	-0.5197	0.0014054
Lanthionine ketimine	1.07829	0.00325357		uracil	0.45891	0.0451355		3-Hydroxy-3-carboxymethyl-adipic acid	0.624731	0.0174904		Tuberoside	-1.75241	0.00143147
Norambreinolide	-1.44187	0.0033067		N-Acetyl-L-phenylalanine	2.66668	0.0460728		Oxoadipic acid	1.48663	0.0174916		5-Sulfosalicylic acid	0.695577	0.00144662
Isosyringinoside	-1.03223	0.00332271		Nicotinamide mononucleotide (NMN)	0.38561	0.0466638		2-Acetyl-4,5-dihydrothiazole	1.20281	0.02016		Phthalic acid	0.683064	0.00154595
Galactosylhydroxylysine	0.363459	0.0034081		FAD	-0.597892	0.0467065		Glutaminyltryptophan	0.646644	0.0216743		2-nonenoylglycine	1.20919	0.00157493
arginine	0.382869	0.00349357		2,6-Di-tert-butyl-4-ethylphenol	0.683278	0.0469914		Allyl isothiocyanate	0.611265	0.0239541		Perfluorononanoic acid	-1.33195	0.00178586
2-Hydroxyethanesulfonate	-0.81926	0.00391805		trans-1,2-Dihydrobenzene-1,2-diol	-0.443302	0.0481962		Prolyl-Threonine	2.1946	0.026066		Creatinine	0.458994	0.0021632
AICA-riboside	-1.76745	0.00411823		coenzyme A	-0.841933	0.0482823		Suberyl Glycine	0.855527	0.0271897		Methyl 5-hydroxyoxindole-3-acetate	1.79951	0.00233103
Kinetin-7-N-glucoside	-1.30646	0.00424561		N-Acetylgalactosamine 4-sulphate	0.538087	0.048725		Hydroxyprolyl-Isoleucine	1.73798	0.0288922		Mucic acid	1.75007	0.00275444
Gamma glutamyl ornithine	-0.462443	0.00447631						phenylalanine	0.615815	0.028992		citrulline	0.671129	0.00277698
b-alanine	-0.19726	0.00449195						acetyl-CoA	0.8273	0.0300319		Isoamyl isothiocyanate	2.00461	0.0028129
N-Desalkyl flurazepam	3.07621	0.00457852						3,4-Dihydroxybenzylamine	-1.77194	0.0300708		6-Ketoestriol	4.04195	0.0028304
phenylalanine	0.4653	0.00465805						5Z-Dodecenoic acid	1.74081	0.0304968		Epinephrine	1.56056	0.00294023
Fructose	-0.544727	0.00469632						2,6-Di-tert-butylbenzoquinone	0.344674	0.0309542		7-Methylguanine	0.827831	0.00306088
Daphnoretin methyl ether	-0.998183	0.00490047						Dehydroepiandrosterone	-0.697372	0.0317487		1-Phenyl-1-pentanone	1.24542	0.00324157
3-Indoxyl sulfate	0.775672	0.00490425						S-Cysteinosuccinic acid	0.360879	0.0319966		2-Hydroxy-3-methylpentanoic acid	0.856159	0.00327559
Galactosylglycerol	-1.09231	0.0050122						Isobutyryl-L-carnitine	0.653962	0.0325306		Aminoadipic acid	2.2076	0.0033226
Erythrinasinate A	0.801661	0.00540968						Licoagrochalcone B	1.12676	0.0327265		Alanyl-Hydroxyproline	1.52598	0.00335442
citrulline	0.50769	0.00562264						Bentiromide	0.936967	0.0328792		Kynurenic acid	1.24157	0.00339064
glycine	0.278904	0.0056457						2-Hydroxyethanesulfonate	0.577351	0.0341554		Asymmetric dimethylarginine	0.687304	0.00340859
Thiomorpholine 3-carboxylate	1.3144	0.00596266						CDP	2.33263	0.0350177		L-Lysine	0.607584	0.00353831
12alpha-Hydroxyerosone	-1.98788	0.00610705						UTP	2.80033	0.0354419		1alpha-O-Methylquassin	1.29695	0.00355289
2-Aminomuconic acid semialdehyde	-1.63502	0.00636907						D-glycero-L-galacto-Octulose	0.981692	0.0358063		indole	0.903211	0.00367015
5-Sulfoxymethylfurfural	2.35514	0.0065467						N-Acetyl-L-arginine	0.689428	0.0358564		N-Acetylneuraminic acid	0.718679	0.00373173
ornithine	0.499165	0.00675825						R-138727	0.809358	0.0363689		2-Methylbutyroylcarnitine	1.03245	0.0038665
2-Hydroxymyristic acid	-1.44355	0.00678479						Leukotriene B4	-1.09194	0.0368294		trans-3-Indoleacrylic acid	1.93299	0.00399305
2-O-Methyl-L-fucose	1.79112	0.00697951						UDP	1.10812	0.0387831		gamma-Glutamylphenylalanine	0.714464	0.00404665
NAD	-0.403237	0.00747042						2-Methylcitric acid	0.294824	0.0391021		2-Piperidinone	1.08144	0.0041128
Capric acid	-1.49947	0.0075622						Indolylacryloylglycine	0.785235	0.0394876		Dioscoretine	0.906647	0.00419405
2-Aminomuconic acid	-1.01357	0.00765708						Pulmatin	-0.677285	0.040679		2-Methylhippuric acid	1.45879	0.00452
2,6-Dimethoxy-4-methylphenol	-1.3679	0.00844625						Aspartylglycosamine	0.485428	0.0414014		Glyceric acid 1,3-biphosphate	1.03092	0.0047681
3-Hydroxyanthranilic acid	-0.912512	0.00886258						N-Desmethyldiltiazem	0.951766	0.0417369		Trichocarposide	1.95964	0.00498527
2-Furanmethanol	-0.864915	0.00893224						Glutamylthreonine	0.797468	0.0444688		Hydroxyindoleacetic acid	1.02276	0.00512849
3-4-5-Trimethoxycinnamic acid	-1.13943	0.008983						Aminomalonic acid	0.445575	0.0450548		Talbutal	1.91518	0.00523483
DL-Valine	-0.445143	0.00906036						Glycerol-CH3COOH	-0.334233	0.045367		Guanidoacetic acid	1.46323	0.0054081
N-Propionylmethionine	-0.725931	0.00924076						Albendazole sulfone	0.744929	0.0455931		Levetiracetam	1.27419	0.00560594
Indole-5,6-quinone	-0.89832	0.00930392						Apigenin 7-sulfate	2.21924	0.0464975		phenylpyruvate	0.852126	0.00569908
methionine	0.522758	0.00985853						NADP	0.517281	0.0475601		D-glycero-L-galacto-Octulose	0.653973	0.00580151
lactate	-0.445094	0.0100268						fructose-1-6-bisphosphate	1.55529	0.0481581		Cysteine-glutathione disulphide	1.84538	0.0058618
Cysteinylglycine	-1.16149	0.010342										4-Pyridoxolactone	0.878333	0.00591571
Terconazole	1.30495	0.0103857										Inositol cyclic phosphate	1.14953	0.00600767
Arachidic acid (20:0)	0.55997	0.0109039										Ascorbic acid-2-sulfate	0.567328	0.00603228
7Z,10Z-Hexadecadienoic acid	-0.810157	0.0112427										Perillic acid	0.623629	0.00613401
Hexanoylcarnitine	1.15851	0.0113442										Propionylcarnitine	1.39423	0.00615691
1D-Myo-inositol 1,4-bisphosphate	-1.25611	0.0113446										1-Cyano-2-hydroxy-3-butene	0.826744	0.00634189
Melleolide D	-0.547285	0.0115949										Aminolevulinic acid	0.854425	0.00688573
Aminoadipic acid	1.02019	0.0116075										N-a-Acetylcitrulline	0.728796	0.0077669
Succimer	4.44903	0.0117052										citrate	0.568149	0.00790242
5-Hydroxydantrolene	-0.6762	0.0121286										2,3-Dihydroxyvaleric acid	-0.360707	0.00824562
Adenosine diphosphate ribose	-0.995098	0.01224										Aconitic acid	0.894176	0.00827986
N-Acetylcarnitine	-0.452498	0.0127048										6,8-Heneicosanedione	-0.74991	0.00859209
L-beta-aspartyl-L-glycine	-0.406388	0.0133488										6-Epi-7-isocucurbic acid glucoside	1.84825	0.00865739
L-Carnitine	-0.475593	0.0133982										Phenol	0.722047	0.00883399
6-hydroxy-2H-1,3-benzodioxole-5-carboxylic acid	-1.07331	0.0135088										2-Hydroxycaproic acid	1.18789	0.00886067
L-beta-aspartyl-L-leucine	-1.264	0.0135384										3,4-Dihydroxybenzylamine	1.27701	0.00935304
Penmacric acid	1.00033	0.0136334										Aminochrome o-semiquinone	1.67985	0.00946813
guanosine	-0.753132	0.013875										Aniline	1.04836	0.00975709
2-Methyl-3-ketovaleric acid	-1.1529	0.0140096										5-Hydroxyisourate	1.16871	0.0104642
Cinnamic acid	0.459684	0.0148796										Glutaconic acid	0.872757	0.0105412
Isoniazid	0.491994	0.0149923										xanthurenic acid 8-O-sulfate	0.899091	0.0109597
Anofinic acid	-0.864194	0.0155011										Azelaic acid	-0.68703	0.0109607
L-beta-aspartyl-L-aspartic acid	-0.427414	0.0155413										Hesperetin 7-glucoside	1.4552	0.0110277
Mahaleboside	0.541819	0.0158097										Asparagoside A	-0.938952	0.0120134
Methylgallic acid-O-sulphate	-0.915682	0.015854										D-Saccharic acid	0.923681	0.0123799
xanthine	-0.691128	0.0160924										Cysteinylglycine	1.10508	0.0127047
Bicine	0.770836	0.0162074										Rishitin	0.768863	0.0128378
Oxoadipic acid	-0.582706	0.0164812										Phenylglucuronide	1.26041	0.0129366
Gymnodimine	-0.84761	0.0165112										Beta-Carboline	0.977365	0.0132373
13-L-Hydroperoxylinoleic acid	0.589128	0.0174156										D-4-O-Methyl-myo-inositol	0.469895	0.0137814
2-Methylbutyroylcarnitine	1.1329	0.0175153										4-Trimethylammoniobutanal	1.23028	0.0139126
Muramic acid	0.285103	0.0175549										N-Acetylaspartic acid	0.682187	0.0145399
Olopatadine n-oxide	-1.14772	0.0176148										Kamahine C	1.36591	0.0149957
Dodecanoic acid	-1.02978	0.0190193										Chymopapain	1.77177	0.0154595
Palmitic acid	0.330332	0.019064										Phenylethanolamine	1.06558	0.0161474
Hallacridone	0.310036	0.0200761										N4-Acetylcytidine	0.961237	0.016206
Serylvaline	1.0776	0.0201846										Acetaminophen glucuronide	0.92713	0.0165545
S-3-oxodecanoyl cysteamine	1.39571	0.0205258										Iminoaspartic acid	0.613919	0.0168566
2-Hydroxycaproic acid	0.430947	0.0205536										Ribothymidine	-0.568775	0.0173044
5Z-Dodecenoic acid	-0.949503	0.0205807										Pipecuronium	0.718518	0.0174674
Alanyl-Proline	-0.49567	0.0212062										3-Phosphoglycerate	0.980343	0.0180357
Nicotinamide	-0.508932	0.0217289										Indolepyruvate	0.61199	0.0184104
Ethylphosphate	-0.469569	0.022392										3,5-Di-O-galloyl-1,4-galactarolactone	-0.652312	0.0185313
Desogestrel	-0.679153	0.0224693										Senecioic acid	0.776183	0.0201116
5-Tetradecenoic acid	-0.804828	0.0230296										2-Hydroxybutyric acid	0.47941	0.0203933
1-O-Sinapoylglucose	-1.08225	0.0239366										4-Hydroxystyrene	0.855018	0.0209856
16-Hydroxy hexadecanoic acid	-0.838472	0.0241744										2-Methylcitric acid	1.32142	0.0212147
Aciclovir	-0.378751	0.0242425										Taurocyamine	0.388833	0.0212725
3-Oxotetradecanoic acid	-1.514	0.0243082										Betaine aldehyde	1.03662	0.0214238
4-Hydroxybenzoic acid	0.470619	0.0247285										Hypoglycin B	3.24622	0.0214657
sn-glycerol-3-phosphate	-0.389575	0.0253054										Glucobrassicin	1.57934	0.0224326
Aspartylglycosamine	0.348073	0.0255337										Desethylchloroquine	0.998346	0.0224524
Homocysteinesulfinic acid	-0.501377	0.0259148										Pteroside Z	-1.109	0.0234015
Thiodiacetic acid	1.56387	0.025919										Dimethyl fukiic acid	1.33927	0.0237006
1,2-Diacylglycerol-LD-PI-pool	-0.758725	0.0260032										Orotidine	0.583892	0.0240774
Mesoxalic acid	-0.359874	0.0260553										5-Methyldeoxycytidine	1.13394	0.0241367
6-Acetyl-2,2-dimethyl-2H-1-benzopyran	-0.872679	0.0262994										malate	0.649706	0.0243473
Methylmalonylcarnitine	-0.517928	0.0263221										Acetylcarnosine	0.78128	0.0244452
Eicosadienoic acid	0.66403	0.0266918										2-Dodecylbenzenesulfonic acid	-0.805544	0.0253017
Heptadecanoic acid	0.702845	0.0267059										N-Undecylbenzenesulfonic acid	-0.85931	0.0254354
N6-Acetyl-L-lysine	-0.721727	0.02764										Tetrahydrodipicolinate	-0.54481	0.0255943
Ne,Ne dimethyllysine	0.540017	0.0280511										Leonuriside A	1.44818	0.026428
Carboxytolbutamide	0.764102	0.0283061										Adrenic acid	0.258446	0.02645
3-Hydroxydodecanoic acid	-1.66032	0.0287097										Acaciabiuronic acid	-0.705874	0.0268422
Garcinia acid	-0.529051	0.029731										Ibuprofen	1.29641	0.0268827
3-hydroxynonanoyl carnitine	1.81243	0.031333										Pyruvatoxime	-0.390642	0.0271978
Mevalonic acid	-0.81553	0.0314488										Glycerylphosphorylethanolamine	0.345708	0.0281758
Asparaginyl-Serine	-1.09289	0.0315844										3-Deoxy-D-glycero-D-galacto-2-nonulosonic acid	1.02251	0.0283092
Guaifenesin	-1.67128	0.0316152										Norambreinolide	0.665873	0.0289308
N-Acetyl-L-methionine	0.760802	0.0317525										Pseudoecgonine	1.18163	0.0289494
leucine	-0.409379	0.0329234										beta-O-Methylynephrine	1.37173	0.0290275
Creatinine	-0.182052	0.0329344										N-Acetyl-D-Glucosamine 6-Phosphate	1.64881	0.02903
Arginyl-Phenylalanine	-0.468955	0.0330363										Sphinganine 1-phosphate	0.594466	0.0292192
indole	0.899371	0.0331354										Polystyrene sulfonate	-3.38032	0.0294999
Cholesteryl sulfate	-0.65043	0.0345478										Vanilloside	1.05597	0.0301328
O-acetyl-L-serine	0.237695	0.0349524										Tetradecanedioic acid	0.882884	0.0303382
Phenylacetylglycine	0.923868	0.0370039										Alanyl-Isoleucine	-0.4908	0.0311217
Asparaginyl-Threonine	-1.02614	0.0373873										leucine	0.397812	0.0322776
Glutarylglycine	0.449732	0.0374204										Hovenidulcigenin B	-1.63859	0.032382
Hydroxytyrosol	-0.696874	0.0375445										19-Norandrosterone	0.302934	0.032436
Hippuric acid	0.83765	0.0377283										8-Dotriacontenoic acid	-1.31998	0.0328083
Geranyl 3-methylbutanoate	-2.60722	0.0378393										Hydantoin-5-propionic acid	0.850132	0.0332828
S-Cysteinosuccinic acid	-0.615132	0.0381288										Phenylalanyl-Threonine	1.51217	0.0333107
gamma-CEHC	-1.1695	0.038708										Metanephrine	0.606886	0.0334234
Isosorbide Mononitrate	0.361818	0.0388016										Myristic acid	-0.459134	0.0339453
Dodecanoylcarnitine	-1.08018	0.0388411										Hydroxyzine	-0.782413	0.0342515
Glutaconic acid	0.490883	0.038848										dGDP	#NUM!	0.0342774
3-Oxohexadecanoic acid	0.524802	0.0393657										Tocainide	1.72279	0.0347107
Dopamine 4-sulfate	-0.829155	0.0395303										asparagine	0.570036	0.0360259
Oxalic acid	-0.265425	0.0396044										Phaseolus e	-1.83486	0.0360652
Creatine	-0.156987	0.0399007										Prolylhydroxyproline	0.874093	0.038073
cis-5-Tetradecenoylcarnitine	-0.776037	0.0399115										6-Keto-prostaglandin F1a	0.896283	0.0385245
S-Carboxymethyl-L-cysteine	-1.2246	0.0401348										Eicosadienoic acid	-0.275543	0.0390367
hypoxanthine	-0.715399	0.0410305										Docosahexaenoic acid	0.552714	0.039794
Isobutyryl-L-carnitine	-0.580577	0.0414741										Sinapyl alcohol	0.917391	0.0404624
L-arginino-succinate	-0.523136	0.0418823										homoserine	0.270783	0.0409918
Anigorufone	0.555	0.041977										Annomuricin A	1.05677	0.0413976
Todatriol glucoside	1.21404	0.0428834										Benzamide	0.760824	0.0415983
Histamine	0.402887	0.0432232										Prenyl glucoside	-1.25287	0.0416628
Isoniazid alpha-ketoglutaric acid	-0.635722	0.0440806										Norepinephrine sulfate	1.24816	0.0430878
tryptophan	0.37743	0.045029										Homocysteinesulfinic acid	0.932144	0.0431045
Aconitic acid	0.502284	0.0452648										Cresol	0.736178	0.0431115
Tyrosol 4-sulfate	0.79931	0.0452909										N-Octanoylglycine	0.543402	0.0441038
gamma-Glutamylisoleucine	-0.581281	0.0473351										Phloretin	0.915399	0.0442541
Pantetheine	-0.349929	0.0474066										Mytiloxanthin	-0.747135	0.0451244
Tricarballylic acid	0.920664	0.0476687										Homocarnosine	0.417647	0.0469385
Inositol cyclic phosphate	-0.46041	0.0481404										Indole-3-ethanol	1.63416	0.0476763
Oxalacetic acid	0.926262	0.048849										Arachidic acid	-0.69005	0.0479023
N-Nitrosoproline	-0.773775	0.0490161										Aginoside progenin	-2.99739	0.0482583
Dodecanedioic acid	1.5586	0.0490628										Fusidic Acid	-0.567997	0.0487106
Ethyl trans-p-methoxycinnamate	-0.815003	0.049195										fumarate	0.927917	0.0488684
												Ercalcitriol	-0.741812	0.0490267
												Antibiotic X 14889A	1.25406	0.0493135

## Sheet: B. Metaboanalyst
Heart					Mitochondria					Cerebellum					Plasma
KEGG Pathway	-log10(p)	Impact	Hits		KEGG Pathway	-log10(p)	Impact	Hits		KEGG Pathway	-log10(p)	Impact	Hits		KEGG Pathway	-log10(p)	Impact	Hits
Arginine biosynthesis	4.3998	0.59898	6		Arginine biosynthesis	3.4098	0.36548	4		Arginine and proline metabolism	5.9762	0.26506	9		Phenylalanine, tyrosine and tryptophan biosynthesis	3.4289	0.5	3
Alanine, aspartate and glutamate metabolism	4.2336	0.39904	8		Pantothenate and CoA biosynthesis	2.8649	0.23929	4		beta-Alanine metabolism	3.4765	0.61567	5		Tyrosine metabolism	2.5953	0.12721	7
Aminoacyl-tRNA biosynthesis	3.1807	0	9		Citrate cycle (TCA cycle)	2.7766	0.19746	4		Arginine biosynthesis	3.178	0.48223	4		Lysine degradation	2.3163	0.2817	5
Tryptophan metabolism	2.9921	0.31861	8		beta-Alanine metabolism	2.6934	0.45522	4		Taurine and hypotaurine metabolism	2.8445	0.99999	3		Citrate cycle (TCA cycle)	1.9284	0.21434	4
Pantothenate and CoA biosynthesis	2.618	0.09286	5		Purine metabolism	2.1222	0.08255	6		Pyrimidine metabolism	2.2084	0.13037	5		Phenylalanine metabolism	1.8057	0.61904	3
Citrate cycle (TCA cycle)	2.5113	0.27451	5		Thiamine metabolism	1.856	0.66667	2		Glutathione metabolism	2.007	0.02878	4		Glycine, serine and threonine metabolism	1.7386	0.04816	5
Glyoxylate and dicarboxylate metabolism	2.2554	0.15344	6		Glutathione metabolism	1.4171	0.03407	3		Histidine metabolism	1.9209	0.13934	3		Arginine biosynthesis	1.616	0.28934	3
Histidine metabolism	2.084	0.27868	4		Aminoacyl-tRNA biosynthesis	1.4121	0	4		Pantothenate and CoA biosynthesis	1.7113	0.05714	3		Arginine and proline metabolism	1.5449	0.14621	5
Glutathione metabolism	1.8548	0.18979	5							Citrate cycle (TCA cycle)	1.6502	0.17709	3		Nicotinate and nicotinamide metabolism	1.5335	0	3
Pyrimidine metabolism	1.8285	0.16741	6							Lysine degradation	1.3926	0.14085	3		Alanine, aspartate and glutamate metabolism	1.4241	0.08894	4
beta-Alanine metabolism	1.655	0.5597	4												Tryptophan metabolism	1.4176	0.10807	5
Phenylalanine metabolism	1.6491	0.35714	3
Linoleic acid metabolism	1.6003	1	2
Pyruvate metabolism	1.5854	0.03266	4
Arginine and proline metabolism	1.3268	0.29007	5

## Sheet: C. Joint Pathway Analysis
Heart
Pathway	-log10(p)	Impact	Hits
Glutathione metabolism	8.1685	1.4182	33
Pyruvate metabolism	3.3818	1.4091	21
Phosphatidylinositol signaling system	3.2526	0.84932	30
Fructose and mannose metabolism	3.2401	1.0278	18
Drug metabolism - cytochrome P450	2.8995	0.55263	18
Arginine and proline metabolism	2.8077	1.026	30
Linoleic acid metabolism	2.7833	1.5625	10
Inositol phosphate metabolism	2.7048	0.63235	27
Glycerolipid metabolism	2.5777	0.88235	16
Neomycin, kanamycin and gentamicin biosynthesis	2.5395	1.3333	4
Glycolysis or Gluconeogenesis	2.4962	1.1667	24
Arginine biosynthesis	2.4211	1.1923	13
Lysine degradation	2.3745	0.83333	20
Glycerophospholipid metabolism	2.0736	0.84706	30
Ether lipid metabolism	2.019	0.73684	16
Nitrogen metabolism	1.8697	0.66667	6
Alanine, aspartate and glutamate metabolism	1.8233	1	22
Propanoate metabolism	1.7561	1.0638	18
Butanoate metabolism	1.6569	0.96429	12
Amino sugar and nucleotide sugar metabolism	1.6419	0.7	27
Purine metabolism	1.5432	1.2262	50
Starch and sucrose metabolism	1.4986	0.83333	14
Phenylalanine metabolism	1.4715	1.2609	10
Glyoxylate and dicarboxylate metabolism	1.3633	0.85455	19
Citrate cycle (TCA cycle)	1.3497	1.7561	15
Cysteine and methionine metabolism	1.3293	0.82857	23
Nicotinate and nicotinamide metabolism	1.2636	1.5238	15
