# Supplementary material for: NAD+ precursors prolong survival and improve cardiac phenotypes in a mouse model of Friedreich’s Ataxia
Source: JCI Insight. 2024 Jul 18;9(16):e177152. doi: 10.1172/jci.insight.177152 (PMC11343603; doi:10.1172/jci.insight.177152)
Supplement: Supplemental table 3 [file jciinsight-9-177152-s266.xlsx]

## Sheet: Sheet1
shFxn NR vs shFxn untreated (Heart)				shFxn NMN vs shFxn untreated (Heart)
Metabolite	log2(FC)	p		Metabolite	log2(FC)	p
N-Methylcalystegine B2	-0.992885	4.55781e-05		Arachidic acid (20:0)	-0.265806	0.000180369
glutathione disulfide	0.404531	0.000397739		13-OxoODE	-0.0179976	0.000233135
glutathione	0.480671	0.000477227		Dopamine 4-sulfate	-2.46032	0.000281165
5-Hydroxyisourate	1.17016	0.000828346		Perillic acid	-2.86337	0.000431097
Erucic acid (22:1)	-0.757916	0.00136994		lactate	0.31366	0.000435742
Arachidic acid (20:0)	-0.601523	0.00246167		Indole-2-carboxylic acid	-0.88877	0.00069601
3-Methyl-Histidine	0.428352	0.00319081		Deoxycytidine	0.62319	0.000951103
Hallacridone	0.265664	0.00389914		Ethylphosphate	0.21563	0.00111032
Bicine	0.74301	0.00525867		Bilirubin	3.2954	0.00152708
3-Dehydroquinate	0.635625	0.00579997		Thiomorpholine 3-carboxylate	2.32317	0.00196285
1D-Myo-inositol 1,4-bisphosphate	1.46246	0.00624588		6,8-Tricosanedione	0.21433	0.00216014
gamma-Glutamylcysteine	0.89418	0.00715661		Erucic acid (22:1)	0.0340018	0.00228882
Guaifenesin	1.4673	0.0086292		DL-Pipecolic acid	0.940646	0.00235005
11Z-Eicosenoic acid (20:1)	-1.07041	0.00923209		N-Formyl-L-methionine	0.743636	0.00238981
N-Acetyllysine	0.415557	0.00934461		L-beta-aspartyl-L-threonine	0.797438	0.00265104
Prolyl-Threonine	0.874328	0.00983684		hypoxanthine	0.181484	0.00296946
Trifluoroacetic acid	0.68316	0.0109616		CMP	0.569801	0.00301732
2-Hydroxybutyric acid	0.734523	0.0112125		Desogestrel	0.323499	0.00344323
UTP	1.09952	0.011766		Cystophorene	-2.13481	0.00357516
CMP	0.287848	0.0122424		Zymonic acid	-0.8003	0.00416808
lactate	0.520405	0.0122634		8-Propanoylneosolaniol	-2.39072	0.00427154
Garcinia acid	0.38321	0.0126654		Homovanillic acid	0.544144	0.00579181
Homovanillic acid	0.563008	0.013012		N2-Succinyl-L-ornithine	1.24213	0.00676082
Ophthalmic acid	0.747195	0.0134969		Pratenol B	0.0565832	0.00685052
Sedoheptulose	0.459155	0.0136499		Indoxyl	-0.977594	0.00686348
Polyoxyethylene dioleate	-0.604997	0.0147516		N6-Acetyl-L-lysine	0.419838	0.00695838
13S-hydroxyoctadecadienoic acid	-0.617591	0.0154267		Ophthalmic acid	1.02026	0.00728036
Nervonic acid (24:1)	-0.79375	0.0155483		4-Hydroxybenzoic acid	-0.206156	0.00750121
Lucidone A	1.28574	0.0156854		2-Hydroxyoctanoic acid	-0.0115832	0.00755714
O-Methylsterigmatocystin	-1.4269	0.015708		2-Hydroxymyristic acid	-0.647319	0.00768363
2,6-Dimethoxy-4-methylphenol	0.614144	0.015851		Trifluoroacetic acid	0.421475	0.00771571
3-Nitro-L- tyrosine	0.399303	0.0162342		Oxalosuccinic acid	0.561499	0.00817064
Avenanthramide 2s	0.626643	0.0177754		L-beta-aspartyl-L-aspartic acid	0.0847384	0.00840359
2-Heptanone	0.519954	0.0179189		Asparaginyl-Threonine	0.327923	0.00843691
Ascorbic acid	1.07144	0.0184692		2-Methylbutyroylcarnitine	-0.0288079	0.0093624
Mizoribine	0.207689	0.0193047		5-L-Glutamyl-taurine	0.960177	0.00949459
N-Acetylhistidine	0.791225	0.0208894		Mimosine	1.70295	0.00957643
6-Hydroxy-R-acenocoumarol	0.74639	0.0215103		N-Methylcalystegine B2	-0.975904	0.00991572
Ethylene glycol distearate	-1.1219	0.0215241		Isoleucyl-Valine	1.61568	0.0102285
Carnosol	-0.731379	0.0223822		Ethylene glycol distearate	0.301066	0.010339
Methyl phenyl disulfide	0.485112	0.0225582		S-3-oxodecanoyl cysteamine	2.57386	0.0109022
N-Formyl-L-methionine	0.492534	0.0226339		S-6-Hydroxywarfarin	0.28026	0.0109782
Creatine phosphate	1.07684	0.0238061		5a-Cholestane-3a,7a,12a,25-tetrol	-1.3964	0.0111397
CDP	0.954052	0.0245359		4-Methylvaleric acid	-0.960777	0.0114035
glycerate	0.305416	0.0249205		Nitazoxanide	-0.335343	0.011574
5-phosphonooxy-L-lysine	0.415864	0.0266186		4-Hydroxy-2-oxoglutaric acid	0.512406	0.0115754
2-Methylbutyroylcarnitine	-0.621808	0.0273888		Benzoic acid	-1.55831	0.0123515
Pibutidine	0.555074	0.0289188		Vinylacetylglycine	2.01421	0.0124041
acetyl-CoA	0.546596	0.0299797		Isoleucyl-Methionine	0.599581	0.0126472
6,8-Tricosanedione	-0.665552	0.0303553		Nonadecanoic acid (19:0)	0.329098	0.0129419
ADP-D-glucose	0.368845	0.0320612		3-Deoxy-D-glycero-D-galacto-2-nonulosonic acid	0.787497	0.0130443
Pulmatin	-3.1747	0.0324603		5-Hydroxyisourate	1.07753	0.0133262
Nonadecanoic acid (19:0)	-0.721899	0.0331948		Hydroxypropanedioic acid	0.354271	0.0133441
Hydroxypropanedioic acid	0.500674	0.0338099		3-Hydroxysebacic acid	-0.651672	0.0138693
Mytilin A	0.408526	0.0350689		Leucyl-phenylalanine	1.20985	0.014197
Triacetin	1.07589	0.0370924		Mytilin A	-0.422237	0.0146826
pyridoxine	0.395593	0.0372309		3-Dehydroquinate	0.799616	0.0168489
L-2-Hydroxyglutaric acid	0.510917	0.0373214		ribose-phosphate	0.169979	0.0173196
5-Sulfo-1,3-benzenedicarboxylic acid	1.7392	0.0376603		glutathione disulfide	0.574791	0.0183793
Jasmonic acid	0.546216	0.0380168		N-Acetyl-L-glutamate 5-semialdehyde	-1.69303	0.019401
D-gluconate	0.361807	0.0385276		xanthine	-0.171437	0.0195994
PEP	0.980102	0.0390185		Dehydroascorbic acid	0.843029	0.0197593
5-L-Glutamyl-taurine	-0.674103	0.0391276		11Z-Eicosenoic acid (20:1)	0.849544	0.0206145
3-Furoic acid	0.459446	0.0392643		3-Nitro-L- tyrosine	0.449899	0.0216995
L-Threonine	0.681403	0.0394232		Alanyl-Arginine	0.0726676	0.022122
Aminolevulinic acid	0.848389	0.039818		AMP	-0.00552802	0.0237929
Inositol cyclic phosphate	0.39441	0.0400544		Pterin	0.879565	0.0242837
1-Stearoylglycerophosphoserine	0.790381	0.0409026		Gamma-glutamyl-L-putrescine	0.316248	0.0243165
Androsterone sulfate	0.266635	0.0421698		13S-hydroxyoctadecadienoic acid	0.00512065	0.0243805
citrate	0.343147	0.0429434		N-acetyl-L-ornithine	0.249094	0.0250257
Oxalic acid	0.250718	0.0431878		Sebacic acid	-0.645298	0.0265245
N-Acetylaspartic acid	0.965545	0.0432413		S-Propyl thiosulfate	-1.42531	0.0268185
4-Pyridoxic acid	0.397396	0.043652		Arachidonic acid	0.554837	0.0276885
Cysteic acid	-0.497048	0.0445283		3-Methyl-Histidine	1.08286	0.0277969
2-Aminomuconic acid semialdehyde	0.515925	0.0469166		Nervonic acid (24:1)	1.09172	0.0279659
Ergothioneine	0.281998	0.0479137		3-hydroxynonanoyl carnitine	-0.653496	0.0308327
Oleic acid	-0.476127	0.048679		2,6-Diisopropyl-3-methylphenol	-1.4352	0.0308383
				Ercalcitriol	-0.317242	0.0314415
				Homophytanic acid	-0.0430296	0.0314659
				Isosorbide Mononitrate	0.815731	0.0317752
				3-Hydroxysuberic acid	-0.253479	0.0321166
				hydroxyphenylpyruvate	-1.15266	0.0329009
				2-Keto-glutaramic acid	-0.268838	0.0334534
				Meprobamate	0.92699	0.0346006
				Glutaminyllysine	1.00383	0.035198
				5-Phenylvaleric acid	-1.58801	0.0353361
				Fructose 6-phosphate	0.153303	0.0353753
				Capsidiol	-1.23156	0.0368196
				2-Ketobutyric acid	-1.30186	0.0370613
				L-Threonine	1.40102	0.0372382
				Triethyl citrate	-1.69779	0.0375718
				3-Indoxyl sulfate	1.58859	0.0391602
				Laccaic acid D	0.402098	0.0392803
				Nicotinamide	-0.0270487	0.0397115
				Serylthreonine	0.564105	0.0404019
				Hallacridone	0.710295	0.0406026
				Spermic acid 2	-0.191364	0.0408778
				8-Hydroxy-5,6-octadienoic acid	-0.883395	0.0417821
				5-Hydroxytryptophol	0.749614	0.0422359
				Asparaginyl-Isoleucine	0.344589	0.0427158
				Ibuprofen	-1.56077	0.0436233
				gamma-Glutamylcysteine	-0.469768	0.0457697
				2,3-Dimethyl-2-cyclohexen-1-one	-1.18618	0.0457751
				2,4-Di-tert-butylphenol	-1.43036	0.0457825
				ADP-D-glucose	0.119028	0.0467108
				Acetyl citrate	0.606121	0.046711
				alpha-Tocopherol	0.574254	0.0467162
				3,4-Methyleneazelaic acid	-1.01092	0.0477326
				Citramalic acid	0.230599	0.0481348
				Behenic acid (22:0)	-0.106612	0.0484466
				Edetic Acid	2.67724	0.0489546
				L-2-Hydroxyglutaric acid	0.662663	0.0498952
