# Supplementary material for: NAD+ precursors prolong survival and improve cardiac phenotypes in a mouse model of Friedreich’s Ataxia
Source: JCI Insight. 2024 Jul 18;9(16):e177152. doi: 10.1172/jci.insight.177152 (PMC11343603; doi:10.1172/jci.insight.177152)
Supplement: Supplemental table 4 [file jciinsight-9-177152-s267.xlsx]

## Sheet: Set1 - Longitudinalpts MAX
pt ID	0=f, 1=m	GAA repeat	AOO	age at max echo	max ef by pt
1	0	894	-	19.3	64.1
2	0	894	5	15.8	74.6
4	1	690	11	23.9	68
5	1	750	14	28.7	47.9
6	0	500	16	47.8	65
17	0	#N/A	#N/A	na	80
22	0	603	14	31.7	70
26	0	590	12	27.1	75
35	1	620	13	17.7	70
47	0	790	8	11.3	72
48	1	#N/A	#N/A	na	34
65	1	559	11	12.2	79
68	0	790	7	21	79
69	0	376	19	44.3	65
71	1	229	18	36.4	78
73	0	#N/A	#N/A	na	60
78	0	41	43	60.8	65
85	1	241	10	25.9	76.4
86	0	252	18	30.5	79
87	1	832	3	11.8	70.6
134	0	136	39	40.2	65
136	1	650	10	22.4	85
138	0	#N/A	#N/A	na	77
139	0	#N/A	#N/A	na	75
144	1	1000	5	24.9	63
155	0	599	8	12.8	84
158	1	667	6	26.3	75
161	1	908	5	16.1	72
162	0	365	20	26	79
180	0	450	18	40.3	69
202	0	-	-	na	71
203	0	901	16	24.5	60
214	0	#N/A	#N/A	na	74
225	1	766	7	11	70
230	0	359	25	43.2	60
233	0	1100	38	47	70
239	1	525	13	27.1	65
242	0	470	18	15.4	65
243	1	746	5	9.5	84
244	0	-	-	14.6	71
245	1	900	14	25.1	69
246	0	-	-	11.4	72
255	0	700	5	13.8	67
272	1	566	14	27.2	45
279	0	676	7	10.8	75
282	0	790	10	16.5	76
4075	0	967	11	19.2	78
4181	1	600	8	21.2	74
4182	1	570	11	16.9	78
4183	0	486	13	16.6	75
4187	1	771	-	9.6	74.113
4189	1	-	-	21.8	74
4192	1	430	16	23.3	80
4193	0	767	12	23.6	68
4198	0	400	14	14.9	88.2
4199	0	616	5	19.7	72.5
4221	1	400	9	22.8	72
4222	0	800	7	21.9	77
4224	1	1025	5	11.2	76
4230	0	1000	6	28.7	70
4231	0	1000	5	12.4	86
4234	0	590	13	25.8	70
4235	1	590	15	18.3	65
4236	1	533	13	16.8	73
4237	0	733	4	16.5	74
4250	0	700	10	12.3	69
4255	0	933	6	9.9	82.3
4491	0	762	25	29.7	69
4493	0	900	7	26.5	80.3
4499	1	800	5	29.6	65
4500	1	850	5	13.1	76
4505	0	510	10	14.2	78
4506	0	750	8	na	63.6
4508	1	866	6	10.7	83.33
4519	1	550	5	20	83
4601	1	1000	2	9.4	62
4623	0	809	12	28.6	60
4628	1	-	7	10.3	80
4629	1	769	5	14.1	79
4633	1	750	7	11.1	87
4634	1	787	10	25.3	56
4636	1	700	10	12	84
4637	1	867	3	17.1	75
4639	1	690	-	30.5	38
4641	1	750	5	18.7	68
4661	0	533	10	18.2	67
4682	0	800	6	16.5	85
4683	0	466	17	27.7	66
4687	0	690	10	20.6	82
4689	0	650	4	13.8	77
4743	1	625	16	32.4	69
4744	0	500	11	37.7	69
4748	0	1000	6	24.3	70
4760	1	783	11	24.4	65
4763	0	1079	7	17.4	52
4770	0	1033	4	9.1	69.2
4773	1	900	14	17.1	70
4778	1	570	-	20.9	63
4787	0	500	10	11.5	77
4807	0	700	4	11.7	81
4809	0	950	8	33.5	65
4823	0	139	25	58.3	73
4832	0	547	11	21.3	75
4874	0	733	13	17.4	70
4881	0	1000	7	21.9	69
4882	1	620	13	14.5	68
4913	0	766	15	16.8	71
4940	0	519	13	27.8	67
5270	0	633	14	14.4	70

## Sheet: Set2-all Max
id	sex (0 - female, 1-male)	aoo	GAA	age at echo	ef
3	0	16	280	57.3945	65
4	1	11	690	23.863	68
5	1	14	750	28.6986	47.9
6	0	16	500	47.8384	65
9	1	na	136	59.8247	55
21	1	8	690	30.0384	65
22	0	14	603	31.6603	70
26	0	12	590	27.1068	75
35	1	13	620	17.726	70
39	0	15	451	74.6082	75
47	0	8	790	13.2712	71
50	1	13	454	34.2	70
65	1	11	559	12.2493	79
67	1	9	866	24.9945	66
68	0	7	790	14.5425	70
69	0	19	376	46.874	65
71	1	18	229	36.4	78
72	0	20	238	35.3644	77
78	0	43	41	na	65
86	0	18	252	30.4904	79
88	0	16	480	47.5753	63
130	1	41	126	52.8712	65
134	0	39	136	40.2438	65
141	1	na	325	#VALUE!	67
145	0	23	450	53.1918	62
146	1	7	750	27.6767	49.1
155	0	8	599	12.8301	84
156	1	15	500	31.5479	60
158	1	6	667	22.8548	75
159	1	4	857	12.0603	77
162	0	20	365	26.0027	79
179	0	21	650	26.2247	60
180	0	18	450	24.2274	65
202	0	na		#VALUE!	71
203	0	16	901	24.5452	60
222	0	na		14.0603	67
225	1	7	766	10.9781	70
227	1	na		15.3425	69
229	1	na		15.5753	87.2
230	0	25	359	43.1562	60
233	0	38		47.0493	70
234	0	15		35.0329	80
237	1	6	700	10.6603	75.7
239	1	13	525	26.3616	63
240	0	8	570	16.2822	85
242	0	18	470	15.4301	65
243	1	5	746	9.54795	84
245	1	14	900	25.1014	69
246	0	na		11.4	72
247	0	na		12.5945	67
248	0	12		21.0466	82
276	1	9	850	12.0767	68
277	1	na	801	28.5068	59.1
278	1	6	900	11.7863	66
279	0	7	676	10.7863	75
280	0	14	600	15.6795	75
281	1	11	753	14.0986	89
282	0	10	790	12.3178	69
4003	1	6	666	13.7863	55
4110	1	16	800	45.011	67
4111	0	12	700	16.2027	77
4181	1	8	600	21.2137	74
4182	1	11	570	17.4438	76
4183	0	13	486	16.6082	75
4184	1	8	743	20.8411	71.8
4185	1	13	500	17.6137	69
4186	0	7	546	13.5041	82
4187	1	na	771	9.63836	74.113
4188	1	na		11.2658	82
4189	1	na		21.7918	74
4190	0	5	900	10.7753	54
4191	1	5	646	13.5616	74
4192	1	16	430	23.2767	80
4193	0	12	767	23.6356	68
4195	0	11	892	23.5425	69
4198	0	14	400	14.8548	88.2
4199	0	5	616	19.7233	72.5
4200	0	9	520	15.0904	81
4221	1	9	400	18.5288	71.6
4222	0	7	800	17.4356	74
4223	0	na	416	17.6438	71
4224	1	5	1025	11.2219	76
4226	0	10	486	17.9671	78
4227	0	8	680	17.1644	88.9
4228	0	5	600	15.6274	73
4229	0	9	1000	27.7425	77
4230	0	6	1000	28.7452	70
4231	0	5	1000	12.3836	86
4232	1	14	533	17.611	76
4233	1	10	466	12.4795	84
4234	0	13	590	25.8164	70
4235	1	15	590	18.3178	65
4236	1	13	533	15.4027	73
4237	0	4		11.6301	73
4239	0	na		13.9233	70
4244	1	na		8.41644	91
4245	0	5	933	22.8466	72
4247	1	na	666	11.6767	67.67
4249	1	10	700	15.8658	85
4250	0	10	700	12.3205	69
4251	1	5	675	41.4795	55
4253	0	7	932	15.0466	70
4258	0	18	366	26.9452	70
4259	1	15	550	33.0219	40
4492	1	16	466	41.2548	65
4493	0	7	900	26.5096	80.3
4495	0	na		11.1781	62.1
4496	0	22	244	49.1041	64
4499	1	5	800	29.5918	65
4500	1	5	850	13.0822	76
4505	0	10	510	14.2192	78
4506	0	8	750	20.5068	63.6
4507	1	14	600	17.8055	75
4508	1	6	866	10.7479	83.33
4509	1	18	233	33.4356	65
4510	0	32	919	31.526	55
4519	1	5	550	4.22192	63
4601	1	2	1000	9.37534	62
4619	0	12	775	19.0027	61
4621	0	11	633	23.6274	80
4622	0	5	730	8.13699	79
4623	0	12	809	28.5726	60
4625	0	11	600	16.0466	67
4626	1	18	500	20.663	70
4627	0	22	708	48.7945	50
4629	1	5	769	14.1068	79
4632	1	11	800	na	55
4633	1	7	750	11.0658	87
4634	1	10		25.3014	56
4635	0	3	1000	7.70411	72
4636	1	10	700	12.0247	84
4638	1	15	366	20.3808	62
4641	1	5	750	18.7205	68
4645	0	na	657	26.5699	59
4648	1	10	750	17.6493	73
4651	0	15	533	21.1233	63
4654	1	16	333	18.7425	55
4657	1	6	700	11.9589	68
4658	1	16	244	35.4027	63
4659	0	12	700	48.3534	62
4661	0	10	533	16.737	65
4663	0	16	500	16.6164	74
4667	0	15	800	18.2849	64
4671	0	9	650	23.1863	69
4672	1	5	650	11.9479	83
4673	0	13	399	20.1479	64
4676	1	12	841	22.7507	68.5
4679	1	10	925	30.3014	62
4681	1	13	466	20.0575	63
4682	0	6	800	16.463	85
4683	0	17	466	27.7123	66
4684	0	8	800	12.4247	78.9
4685	0	12	900	19.2575	68
4686	0	11	550	12.737	73.4
4687	0	10	690	20.5781	82
4688	1	12	733	17.4767	73
4689	0	4	650	11.6493	77
4690	0	12	1150	18.2411	55
4711	1	8	711	15.0247	86
4742	1	12	700	22.4986	74
4743	1	16	625	20.1836	50
4744	0	11	500	37.6849	69
4747	1	2	500	11.9863	83
4748	0	6	1000	24.337	70
4749	0	22	460	28.1205	61
4750	0	6	800	16.5205	74
4751	0	8	1000	12.4493	83
4752	1	5	600	11.2219	76
4754	0	21	433	39.3753	60
4760	1	11	783	24.3726	65
4761	1	9	1066	32.2932	65
4762	1	12	366	21.4575	58
4763	0	7	1079	17.3918	52
4765	0	5	760	11.0164	86
4766	0	8	833	16.8192	75
4767	0	22	199	26.1068	60
4768	1	15	400	17.8548	79
4769	1	2	850	12.7123	74
4770	0	4	1033	7.4274	69.2
4772	0	43	166	47.0247	70
4773	1	14	900	17.0548	70
4774	0	3	866	14.1342	74
4777	0	21	400	29.1014	62
4778	1	na	570	20.8548	63
4779	0	14	899	36.4	67
4787	0	10	500	11.5123	77
4801	1	22	300	29.2055	72
4804	0	na		15.6877	67
4805	1	11	699	16.5014	63
4807	0	4	700	11.674	81
4808	1	6	1050	10.1562	74.9
4809	0	8	950	na	65
4810	0	13	699	20.3123	68
4813	1	5	850	14.5507	75
4815	1	12	466	17.1178	65
4816	0	7	766	11.7781	69
4818	0	14	750	19.4027	65
4819	1	8		23.8055	71
4823	0	25	139	40.2685	72
4831	1	13	633	20.6849	53
4832	0	11	547	26.2329	75
4835	0	13	785	15.8658	68
4836	1	8	733	19.811	70
4837	1	10	666	17.2575	76
4838	1	4	850	9.46575	65
4840	1	14	700	28.0384	55.7
4842	1	15	600	39.9288	55
4844	1	4	733	11.4685	68
4845	0	8	699	10.3562	73
4847	1	6	350	23.2055	70
4848	1	16	690	13.8822	63.1
4853	0	8	650	9.01096	68
4856	0	5	790	12.526	74
4857	1	4	766	12.1562	72
4858	0	10	700	16.4932	73
4859	1	17	216	37.0137	58
4860	1	4	600	7.61644	52.5
4861	0	2	966	13.7397	70
4862	1	8	933	12.2548	63
4864	0	8	733	12.3452	75
4865	0	3	650	12.6329	84.5
4866	1	14	600	14.3534	69
4867	1	14	500	13.5781	80
4869	1	20	333	27.7178	72
4870	1	21	499	25.6274	67
4871	1	10	897	35.1808	59
4872	1	9	1050	19.4027	63
4873	1	59	99	63.8055	67
4874	0	13	733	14.1616	70
4875	1	1	800	4.48767	55
4878	0	11	699	12.6493	83.2
4880	0	21	350	22.5562	63
4882	1	13	620	15.3671	71
4883	0	17	583	24.3644	65
4886	1	9	699	19.4274	74.6
4887	1	14	770	17.4548	64
4888	0	13	540	23.8411	70
4889	0	7	766	8.12055	80.1
4890	0	12	699	18.6247	70
4892	0	8	960	22.4219	69
4911	1	14	633	22.663	72
4912	1	1	750	10.0247	62
4913	0	15	766	16.7973	71
4915	1	9	900	10.7068	75
4916	0	8	900	14.9397	67
4918	1	8	650	15.0301	71
4919	1	2	663	9.72055	77
4921	0	12	433	22.126	66
4922	1	12	650	16.8164	70
4923	1	8	800	11.6795	75
4924	0	17	870	53.5315	55
4926	1	9	599	12.8356	73
4927	1	7	766	15.8822	66.7
4928	0	10	833	17.2356	70
4929	0	4	750	9.13973	65
4932	1	5		10.4274	55
4934	0	13	875	13.8384	62.5
4938	1	16	633	22.9315	68
4939	1	6	930	10.7671	67
4940	0	13	519	27.789	67
4941	1	10	766	22.2849	55
4943	0	6	666	6.49863	86.1
4946	0	15	666	17.9233	65
4947	1	12	733	23.7699	63
4971	0	8	699	14.7781	67
4974	0	10	867	31.3205	57
4975	0	9	1133	12.8164	64
4980	0	16	650	25.2219	72
4981	0	6	999	10.5014	78
4982	1	3	833	11.9205	68
4985	1	11		27.9096	62
4986	1	6	900	8.2411	73
4989	1	8	853	12.1808	73
4990	0	12	933	17.6082	65
4991	1	5	900	12.337	72
4992	1	13	833	14.3753	68
4994	1	3	700	9.86027	77
4995	1	7	766	16.5699	69
4996	1	4	1175	6.94795	77
4998	0	16	913	16.2795	73
4999	0	5	750	13.2493	70
5003	1	9	970	13.5534	81
5004	1	11	1040	12.1233	73.2
5005	0	20	606	60.4575	75
5006	1	2	780	13.726	65
5008	0	8	866	12.5014	73
5009	0	18	699	31.6493	74.8
5037	0	10	833	12.6027	73
5041	0	10	520	11.7699	65
5042	1	16	450	21.7425	70
5045	1	8	700	14.4027	60
5046	1	3	600	5.4	69
5047	0	26	266	32.8658	65
5048	1	4	698	15.6603	64
5051	1	11	850	18.4493	74
5052	0	12	833	13.0411	70
5053	1	5	833	12.1479	79
5054	1	14	1000	17.9781	56
5141	0	10	710	15.0055	64
5161	1	3	700	13.7479	69
5162	0	14	607	16.9836	84
5165	1	12	681	18.8986	72
5167	1	17	799	18.5699	69
5168	1	10	716	11.0795	78
5172	1	9	911	15.5562	67
5174	0	3	1275	10.1425	70
5175	0	4	961	8.55342	81
5176	1	17	350	20.926	64
5256	1	20	400	27.6466	52
5261	0	18	633	20.1863	63
5262	0	14	933	21.4329	67
5270	0	14	633	14.3973	70
5377	0	12	870	14.674	79
5468	0	4	799	11.674	67
5469	0	7	922	9.09041	73
