# Supplementary material for: NAD+ precursors prolong survival and improve cardiac phenotypes in a mouse model of Friedreich’s Ataxia
Source: JCI Insight. 2024 Jul 18;9(16):e177152. doi: 10.1172/jci.insight.177152 (PMC11343603; doi:10.1172/jci.insight.177152)
Supplement: Supplemental table 5 [file jciinsight-9-177152-s268.xlsx]

## Sheet: ALL mito-related genes
shFxn vs WT FDR-adjusted
gene_name	padj	log2fc
Fxn	1.55e-97	-5.09186
Cycs	7.7e-45	-1.23328
Ldhd	1.02e-28	-1.17301
Pxmp2	1.6e-26	-1.30044
Hspd1	3.54e-26	-0.929757
Atpaf2	1.68e-20	-0.936298
mt-Rnr1	1.56e-15	1.70679
Dglucy	1.93e-14	-0.9131
Clpb	7.9e-14	-0.851524
Tha1	1.23e-13	-1.03467
Dele1	7.98e-13	-0.902346
Slc25a5	1.75e-11	0.739048
Slc25a42	3.05e-11	-0.761839
Idh3a	6.91e-11	-0.661985
Glod4	2.6e-10	-0.783694
Dcakd	3.49e-10	-0.686284
Nt5dc2	4.42e-10	-1.43798
Spryd4	2.18e-09	-0.944388
Hmgcs2	2.31e-09	-1.05063
Bcl2l1	3.32e-09	0.935751
Ucp2	4.39e-09	0.857722
Txnrd1	5e-09	0.703727
Slc25a10	5.77e-09	-0.933698
Nat8l	8.64e-09	-1.95777
Uqcrb	9.1e-09	-0.711879
Coa5	1.46e-08	-0.676857
Gsr	2.1e-08	0.755715
Fasn	3.43e-08	-1.0262
Polq	6.03e-08	-0.915881
Tspo	6.4e-08	0.689229
Bnip3	8.59e-08	0.764887
Pdp1	9.45e-08	-1.01993
Suox	1e-07	-0.591914
Chchd6	1.94e-07	0.886144
Coq8a	2.57e-07	-0.568513
Pde2a	3.99e-07	-2.24651
Grsf1	4.34e-07	-0.541674
Cox6b2	4.52e-07	-2.98833
Slc25a15	6.08e-07	-0.691087
Amacr	6.14e-07	-0.553128
Cbr2	7.49e-07	0.983384
Acad12	9.25e-07	-0.676352
Aldh4a1	1.09e-06	-0.608239
Prepl	1.55e-06	0.778851
Pink1	1.57e-06	-0.705395
Abhd10	2.2e-06	0.67238
Pcca	2.32e-06	-0.558049
Foxred1	3.71e-06	-0.463995
Prxl2a	4.35e-06	-0.662325
Twnk	5.33e-06	-0.42443
Higd2a	5.65e-06	-0.584231
Dcxr	9.34e-06	-0.868936
Got2	1.35e-05	-0.581558
Fastkd1	1.45e-05	-0.5666
Grhpr	2.1e-05	-0.580174
Bckdk	2.14e-05	-0.534837
Slc25a29	2.18e-05	-0.850375
Isoc2a	2.29e-05	-0.485133
Pcx	3.08e-05	-0.59476
Cox6a1	3.2e-05	0.649
Akap1	3.5e-05	-0.538954
Mccc1	3.53e-05	-0.452136
Abat	4.24e-05	-1.05079
Gstk1	4.25e-05	-0.675486
Pdp2	4.43e-05	-0.626008
Bcat2	5.32e-05	-0.42508
Ivd	5.7e-05	-0.742333
Bak1	6.36e-05	0.506488
Fahd2a	7.32e-05	-0.668863
Cars2	7.98e-05	-0.543061
Ldhb	9.47e-05	-0.485031
Plpbp	9.69e-05	-0.423829
Oat	0.000104467	-0.359775
Gatd3a	0.00010709	-0.520907
Sco1	0.000116056	-0.522767
Pdk4	0.000137525	1.87
Timm8a1	0.000182543	0.519272
Polg	0.000186186	-0.416254
Acads	0.000193756	-0.506371
Serac1	0.000193809	-0.638775
Rhot2	0.000199468	-0.360447
Glrx2	0.000208502	0.490808
Cat	0.000230487	0.41288
Endog	0.000238498	-0.415911
Ogdh	0.000252149	-0.530209
Mrpl49	0.000252392	-0.371721
Dhrs1	0.000259511	-0.43755
Pdk2	0.000267443	-0.576336
Ndufa6	0.000274776	-0.543666
Rexo2	0.000286437	0.430595
Nrd1	0.000294939	-0.412297
Ak4	0.000296389	-0.419432
Snd1	0.000303933	-0.384585
Opa1	0.000315551	-0.577512
Prelid1	0.000325602	0.471008
Tst	0.000348902	-0.735047
Rpusd4	0.000378215	-0.543618
Slc25a26	0.000428511	-0.466549
Maoa	0.000460367	0.898849
Lrpprc	0.000476226	-0.421403
Abcb8	0.000476226	-0.406923
Tufm	0.00050426	-0.374658
Slc25a38	0.000555888	-0.473903
Ppm1k	0.000572309	-0.659602
Slc25a47	0.000606723	-0.924624
Cox8a	0.000606723	0.46657
Acat1	0.000671718	-0.440056
Selenoo	0.000806521	-0.593608
Mpv17l	0.00084952	0.840804
Cmc2	0.000859846	-0.465259
mt-Tm	0.000914342	0.716373
Polrmt	0.00097752	-0.517517
Supv3l1	0.00099037	-0.450045
Mgst1	0.00126904	0.501005
Gatm	0.00126904	1.16145
Acot2	0.00126947	0.55016
Cyb5r3	0.00127455	-0.327425
Cpt2	0.00132218	-0.360245
Mrpl46	0.00137864	0.401497
Msra	0.00143823	0.346052
Etfbkmt	0.0015331	0.582089
Oxld1	0.00154114	-0.473675
Gatb	0.00170132	-0.39848
Ethe1	0.00171326	-0.504185
Ppif	0.00176535	-0.469211
Echdc3	0.00181232	-0.489217
Bcs1l	0.0019244	0.414327
Gfm2	0.00201197	-0.384221
Usp30	0.00210978	-0.450226
Mrs2	0.0021396	-0.278181
Sod2	0.00218779	-0.40089
Akr7a5	0.00219623	-0.38116
Macrod1	0.0022067	-0.370596
Ndufs2	0.00244016	-0.351723
Letmd1	0.00247472	0.457558
Tmem126b	0.00248032	-0.339804
Acad11	0.00266257	-0.446885
Stard7	0.00285355	0.354559
Ndufa10	0.00297333	-0.405098
Dlst	0.00299042	-0.316663
Guk1	0.00301243	-0.424293
Casp9	0.00320239	-0.527117
Pxmp4	0.00329005	-0.429741
Lyrm1	0.00331589	0.628345
Dbt	0.0033268	-0.492296
Prodh	0.00361095	-0.63597
Noct	0.00420443	0.491007
Dnajc28	0.0042259	-0.498844
Adhfe1	0.00450635	-0.477317
Tmem143	0.00466393	-0.385731
Bckdha	0.00492599	-0.540994
Coq5	0.00510816	0.365941
Rida	0.00526892	0.610162
Pnkd	0.00542381	-0.313829
Pld6	0.00570734	-2.33396
Mtch2	0.00655022	-0.272106
Aldh2	0.00655291	-0.35457
Atpif1	0.00674195	-0.582901
mt-Rnr2	0.00702301	0.705498
Acaa2	0.00735884	-0.352258
Coq10a	0.00772893	-0.302976
Cbr3	0.00784376	0.845704
Gpx1	0.00787647	0.719657
Mrpl39	0.00790092	-0.328989
Abcb10	0.00819906	-0.358635
Mrpl4	0.00850228	-0.284874
Armcx3	0.00867509	0.547653
Oxnad1	0.00870128	-0.397553
Slc25a25	0.00870128	0.576579
Dguok	0.00911834	-0.357298
Msrb3	0.00934961	0.269096
Prdx4	0.009535	0.436758
Pnpo	0.00963598	-0.399379
Bckdhb	0.0102807	-0.347051
Alas2	0.0107488	0.508533
Mmaa	0.0110969	-0.305044
Aifm1	0.0111481	-0.276589
Acadvl	0.0111783	0.338014
Slc25a11	0.0112981	-0.315952
Trmt1	0.01134	0.286974
Pgam5	0.0118428	0.285315
Nlrx1	0.0121483	-0.36214
Mavs	0.0121835	-0.357653
Cryz	0.0122172	0.471335
C030006K11Rik	0.0122615	-0.353764
Ndufs7	0.0122975	-0.354289
Arl2	0.0126147	-0.363152
Iba57	0.0129981	-0.358381
Ndufaf7	0.0133462	0.314176
Aldh1l2	0.0137399	-0.842901
Ptrh2	0.0140482	0.387444
Etfdh	0.0141229	-0.294003
Aifm2	0.0146068	0.252912
Sardh	0.015119	-0.552157
Idh3g	0.0161282	-0.318006
Dnajc30	0.0172913	-0.356431
Nsun3	0.0181466	0.464857
Prdx5	0.0181929	-0.312676
Nudt5	0.0194554	0.469476
Atp5a1	0.0195715	-0.259145
Plscr3	0.0197048	-0.291449
Idi1	0.0203499	0.718341
Nmnat3	0.0205461	-0.48739
Mthfd2	0.020841	0.836266
mt-Nd3	0.0209177	2.35002
Dnajc4	0.0211147	0.400985
Ehhadh	0.0212788	-0.664201
Mtx1	0.021678	0.334684
Slc25a23	0.0217807	-0.304005
Ptcd2	0.0219074	-0.363412
Rmnd1	0.0220031	-1.14502
Pccb	0.022163	-0.336514
Sfxn4	0.022163	0.589201
Stom	0.0222611	-0.480843
Thnsl1	0.0224478	-0.417689
Mtfp1	0.0225104	-0.303258
Gcdh	0.0227404	-0.278595
Casp3	0.0242192	0.766333
Hsd17b10	0.0246379	-0.372849
Spire1	0.025302	0.458135
Pdss2	0.0255279	0.260958
Mipep	0.026002	-0.316528
Cox7a2	0.026196	0.309101
Mrps11	0.0263287	0.307008
Vars2	0.026986	-0.248179
Acsl1	0.0276858	-0.285197
Opa3	0.0284967	-0.284745
Ndufa9	0.0286478	-0.256387
Chchd1	0.0292327	0.281477
Mettl17	0.0296239	-0.308182
Mrpl47	0.029768	0.314144
Lactb	0.0298411	-0.362882
Htatip2	0.0308918	0.342268
Trap1	0.0309225	-0.288874
Ndufb6	0.0318259	-0.277666
Gpam	0.0322752	-0.274183
Sptlc2	0.033005	0.280495
Slc25a14	0.0330321	0.714182
Echdc2	0.0335001	-0.358279
Septin4	0.0337994	-0.467293
Letm1	0.0347571	-0.29458
Ung	0.0349248	-0.449692
Uqcc1	0.0349746	-0.254006
Grpel1	0.0358485	0.267254
Slc25a19	0.0364257	-0.257279
Abca9	0.0365195	0.311185
Tomm7	0.0365702	0.419694
Slc25a40	0.0373654	0.489901
Mrpl34	0.0374285	-0.279678
Ephx2	0.0381163	-0.27869
Slc25a12	0.0398105	-0.248687
Pycr2	0.0404991	0.301606
Sars2	0.0407327	0.358018
Sfxn2	0.0410303	-0.625092
Cdk5rap1	0.0413749	-0.342322
Ttc19	0.043494	-0.284385
Tomm70a	0.0435611	0.294669
Atpaf1	0.0436644	-0.32578
Slc25a16	0.0440495	0.332432
Acsm5	0.0445747	-0.488357
Parl	0.0467572	-0.271384
Hpdl	0.046985	-0.626271
Fis1	0.046985	-0.24433
Pyurf	0.0475608	-0.404708
Myo19	0.0484834	0.545873
Mthfs	0.0488679	1.00399
Synj2bp	0.0491801	-0.314923
Rtn4ip1	0.0495776	-0.238548
Crls1	0.0506847	-0.296854
Rsad1	0.0512941	-0.322756
Kyat3	0.0515026	-0.335865
Mettl15	0.0515026	0.403604
Chchd2	0.0515806	-0.238783
Pdk1	0.0516433	-0.30604
Acot9	0.0517834	0.28165
Coq10b	0.0521439	0.321497
Mff	0.0524617	-0.222775
Mtpap	0.0525041	0.284018
Nme4	0.0525041	0.466717
Vps13d	0.0528273	-0.336128
Mccc2	0.0530249	-0.238839
Mmab	0.053443	-0.357215
Cbr4	0.0534981	-0.27402
Slc25a1	0.0536912	0.448185
Sdr39u1	0.0544095	-0.243343
Miga1	0.0569447	-0.382642
Slc8b1	0.0580426	0.395483
Prelid3b	0.058269	-0.283228
mt-Nd1	0.0588705	0.522994
mt-Cytb	0.059666	0.332884
Mrpl37	0.0606273	0.221747
Tmem186	0.0624503	0.242981
Lyrm9	0.0637073	-0.340862
Ndufaf4	0.0645861	0.327253
Lars2	0.0650759	0.37976
Acsl6	0.0650923	-0.497038
Cox19	0.0656318	-0.310625
Timm17b	0.0659373	-0.275188
Mrpl33	0.0659508	0.321481
Prkn	0.0666311	0.37393
Hsd17b4	0.0674235	-0.22015
Nnt	0.0692806	-1.06029
Glrx5	0.0697053	-0.328162
Auh	0.0701377	-0.239144
D2hgdh	0.0704117	-0.451555
Mrps26	0.0707285	-0.203408
Gcsh	0.071049	-0.252608
Acadm	0.0724491	-0.262845
Abcb7	0.0744926	-0.434726
Mtif2	0.0748926	-0.239248
Atp23	0.0751098	-0.592796
Acss1	0.0760094	-0.289441
Mrpl13	0.0772364	0.263161
Cpox	0.0775735	-0.373547
Dhtkd1	0.0779868	-0.525116
Myg1	0.0788506	0.302681
Tmem177	0.079177	-0.249738
Slc25a24	0.0800312	0.499913
Fam210b	0.0811787	-0.332765
Ddx28	0.0818846	-0.314476
Mrpl17	0.0831224	0.211351
Afg3l1	0.0839809	-0.244939
Ak2	0.0841472	0.254392
Htra2	0.0846886	0.284981
Aldh9a1	0.0861642	-0.365481
Tsfm	0.086503	-0.22445
Dnlz	0.086529	-0.234884
Rbfa	0.0867952	-0.270725
Coq9	0.0869185	-0.195823
Echs1	0.0882161	-0.243502
Adck2	0.0889603	-0.346051
Hdhd5	0.0891535	-0.23161
Mrpl11	0.0898688	0.266392
Mrpl19	0.0907367	0.251955
Ak3	0.0910343	-0.231617
Mfn2	0.096452	-0.237328
Mrpl54	0.0966049	0.271633
Chpt1	0.0967474	-0.43079
Ndufa13	0.0971124	-0.226537
Vwa8	0.0974636	-0.267592
Mars2	0.0976739	-0.356108
Nt5dc3	0.0998848	-0.244812
Ptpmt1	0.100634	0.413267
Mettl8	0.101227	-0.459755
Atp5j	0.102144	-0.241653
Me3	0.102922	-0.247425
Slc25a37	0.103093	0.226428
Acad10	0.103336	-0.337498
Mtarc2	0.107395	-0.202733
Bco2	0.109076	1.27949
Ndufv3	0.110557	-0.226471
Oma1	0.110832	-0.220067
Fh1	0.110892	-0.233446
Naxe	0.111175	0.222643
Isca1	0.111801	-0.241914
Fmc1	0.112061	-0.338454
Pdk3	0.112507	0.553561
Pdha1	0.116475	-0.240633
Rab24	0.118377	-0.320542
Fkbp8	0.11966	0.185944
Mtg1	0.119784	0.273878
Golph3	0.122232	-0.189834
Slc25a3	0.126177	-0.179462
Idh2	0.127261	-0.252702
Letm2	0.128814	-0.446491
Pmpcb	0.129434	-0.257906
Coq8b	0.132565	0.323911
Sirt5	0.1326	-0.255746
Ngrn	0.133312	-0.269197
Txnrd2	0.133402	-0.209279
Slc25a35	0.138382	-0.38876
Lyrm4	0.139445	-0.338646
Mtx3	0.140243	-0.281683
Dnajc11	0.140694	0.211935
Mrpl51	0.142062	0.176325
Atp5e	0.144169	0.255743
E130311K13Rik	0.144687	-0.310351
Cox7a1	0.146087	-0.346021
Oxr1	0.148176	0.267468
Tstd3	0.149465	0.268668
Acsf2	0.150147	-0.255452
Paics	0.150871	0.185437
Mrpl12	0.15534	0.21631
Osbpl1a	0.15964	0.164798
Sdhaf2	0.162901	-0.189031
Fundc2	0.163516	0.226174
Sirt4	0.163943	-0.23267
Nipsnap2	0.165176	-0.237144
Tk2	0.16589	0.254334
Pcbd2	0.167074	-0.282221
Ssbp1	0.169494	0.217578
Mrm1	0.170572	-0.335243
Agpat4	0.170923	0.392482
Rab5if	0.171184	0.231118
Spr	0.172805	-0.245572
mt-Nd2	0.17478	0.576606
Mrps23	0.175098	0.188017
Coa4	0.175731	-0.378466
mt-Atp8	0.178128	1.93572
Smim20	0.178499	-0.217929
Hibadh	0.179443	-0.216765
Mdh2	0.180701	-0.18153
Dap3	0.181251	-0.20707
Timm50	0.181342	0.18898
Hadh	0.18312	-0.216634
mt-Co2	0.183832	0.9578
Nudt2	0.18776	0.265771
Poldip2	0.187822	-0.17246
Hspe1	0.188515	0.264005
Mrps5	0.192172	-0.18197
Slc25a44	0.194369	0.204143
Tmem205	0.196235	-0.236604
Cox16	0.198326	0.288753
Ckmt2	0.199142	-0.212
Ndufaf3	0.201117	-0.214896
Mgst3	0.201777	0.216838
Sfxn5	0.202084	-0.466519
Ide	0.203264	-0.319703
Top1mt	0.203269	-0.380963
Mrpl36	0.20407	-0.226743
Hint1	0.204145	0.215523
Cpt1b	0.204529	0.32006
Acaca	0.20472	0.308406
Ghitm	0.205013	0.18468
Fam162a	0.208538	-0.185702
Chchd10	0.209748	-0.265588
Atpsckmt	0.210644	-0.191446
Mrpl40	0.213099	0.240446
Fam185a	0.213213	0.210109
Mmadhc	0.213385	0.194262
Osgepl1	0.214294	-0.238463
Mtg2	0.216444	-0.170455
Acss3	0.216444	0.742727
Hadha	0.216718	-0.158492
Pck2	0.217093	0.271818
mt-Nd5	0.218499	0.277664
Ndufv1	0.220138	-0.181816
Ndufb9	0.221366	-0.310579
Aars2	0.221591	-0.160327
Atp5k	0.222285	0.312303
Gcat	0.223439	-0.471432
Bcl2l2	0.22379	-0.184444
Rdh13	0.223816	-0.171717
Bdh1	0.223857	-0.30195
Mpst	0.226233	-0.159731
Alas1	0.226427	-0.263777
Mpv17	0.22682	-0.186927
Coq4	0.230874	0.226878
Ptcd3	0.230995	-0.159256
Cpt1c	0.230995	0.463072
Pusl1	0.23237	0.282882
Wars2	0.236743	-0.285776
Prelid2	0.237182	0.348578
Aldh7a1	0.238067	0.165998
Tmem126a	0.239702	0.197217
Fam136a	0.241233	-0.217841
Mrps25	0.242135	-0.189131
Bcl2	0.244362	0.279708
Mrps6	0.24444	-0.266294
Clpx	0.248232	-0.176828
Dnm1l	0.251874	0.20486
Aldh5a1	0.254283	-0.180738
2310061I04Rik	0.255219	-0.159911
Rars2	0.257578	0.205987
Tomm34	0.258216	-0.175198
Mrpl22	0.25842	-0.230524
Gldc	0.259462	0.698985
Cox14	0.260551	-0.184288
Casp8	0.262214	0.284392
Tars2	0.262887	0.195597
Vdac2	0.264314	-0.162681
Hars2	0.272059	-0.16424
Mrpl18	0.274276	-0.162697
Tmem70	0.274827	-0.13081
Trub2	0.275678	-0.172679
Ndufs1	0.281283	-0.165087
Mrpl1	0.281939	-0.161553
Gfm1	0.283822	-0.157202
Mrps18c	0.28407	0.209064
Slc25a4	0.284071	0.132875
Nubpl	0.28428	0.232795
Sugct	0.284588	-0.664771
Bad	0.285502	0.264063
Slc25a32	0.28699	0.182795
Mrpl41	0.288443	0.1829
Samm50	0.289419	0.126756
Hemk1	0.289978	-0.178137
Mcub	0.290076	0.458596
Them4	0.29203	0.206406
Ndufb11	0.292536	0.196823
Mrps24	0.293939	-0.177745
mt-Tv	0.29429	1.23862
Ptcd1	0.294329	-0.188562
Sfxn3	0.295402	0.331785
Uqcrc1	0.295851	-0.17532
Coq7	0.29725	-0.164922
Polb	0.297891	-0.157563
Bola3	0.298514	-0.175183
Efhd1	0.299556	-0.332205
L2hgdh	0.300512	-0.206807
Oxct1	0.302806	-0.186818
Gpx4	0.303096	-0.183159
Mrpl30	0.303144	-0.221139
Ptges2	0.307733	0.167817
Slc25a39	0.307813	0.175516
Ppa2	0.308596	-0.149397
Mrps33	0.308751	0.179795
Hint3	0.308823	0.202549
Bik	0.310928	-0.433308
Pex11b	0.313105	0.156007
Zadh2	0.313636	-0.187864
Ndufaf1	0.315252	-0.201998
Nt5m	0.316061	0.182468
Mrm2	0.316598	-0.179543
Rdh14	0.316955	-0.152784
Slc25a46	0.318093	-0.190566
Fastk	0.318241	-0.128109
Prkaca	0.319189	-0.176562
Atp5pb	0.3192	0.143885
Bax	0.321952	0.249222
C1qbp	0.322575	0.147012
Dus2	0.325246	0.235873
Tomm20	0.327366	0.140176
Etfa	0.332254	-0.151031
Hmgcl	0.333637	0.163596
Slc25a45	0.333793	0.278316
Atad3a	0.335956	0.170406
Romo1	0.336677	-0.167754
Mmut	0.338492	-0.198089
Micu1	0.338642	0.162021
mt-Nd4	0.340989	0.229044
Lyplal1	0.341419	0.482773
mt-Tl1	0.342991	0.468126
Dmpk	0.343693	0.137029
Uqcrfs1	0.343723	-0.138157
Ndufaf5	0.345122	0.179763
Mettl4	0.345184	0.202241
Aldh3a2	0.345689	0.143149
Hsdl1	0.346473	-0.150179
Chchd5	0.346669	-0.225386
mt-Atp6	0.347582	1.13994
Mrps30	0.348226	-0.179528
Immt	0.349953	-0.161441
Mrpl14	0.350022	0.16791
Ndufb10	0.350114	0.154994
Ndufb4	0.35292	0.183621
Fkbp10	0.354089	-0.183547
Mrpl38	0.354219	0.143566
Car5b	0.355419	0.781401
Mcat	0.355607	-0.126212
Arf5	0.356245	0.134011
Cox15	0.356518	-0.161085
Fbxl4	0.357633	0.176044
Taco1	0.357943	-0.194467
Mpc1	0.359001	-0.236245
Sucla2	0.359873	-0.143041
Mrpl15	0.364355	0.156797
Micos13	0.366355	0.134658
Adck1	0.367042	0.140903
Txn2	0.367237	0.139007
Coa3	0.369019	0.144543
Lias	0.371704	0.130239
Bcl2l11	0.371883	-0.318466
Coq3	0.371895	-0.143616
Coa7	0.373333	-0.181405
Timm21	0.375833	-0.149429
Atp5l	0.378139	0.143629
Dmac2	0.379256	-0.156716
Coasy	0.379631	0.165923
Eri3	0.381326	0.143716
Apex1	0.381788	0.314816
Sdhb	0.382738	-0.135578
Hscb	0.385776	-0.255781
mt-Co1	0.387014	0.164569
Aass	0.38794	-0.768955
Rcc1l	0.389207	0.154445
Aldh6a1	0.391736	-0.189662
Nfu1	0.392169	-0.133557
Kars	0.392466	-0.113839
Ccdc51	0.393638	-0.206447
Spg7	0.394171	-0.123333
Vdac3	0.394544	-0.132305
Mrpl10	0.394778	-0.134263
Mterf1b	0.397666	0.584444
Ndufa3	0.397666	0.160323
Mcur1	0.399254	-0.153799
Mterf4	0.399632	-0.187376
Mtch1	0.401003	-0.107789
Aco2	0.402006	-0.135338
Cs	0.403712	-0.140845
Mrpl23	0.405455	-0.172428
Slc25a18	0.411311	-0.973623
Dhodh	0.411628	0.150905
Prdx6	0.413846	-0.128385
Lypla1	0.415955	0.467098
Eci2	0.417166	0.143521
Afg3l2	0.417746	0.125901
Smim26	0.41864	-0.257146
Uqcrh	0.418863	0.128414
Dnajc15	0.42201	0.163516
Ahcyl1	0.42201	0.0803317
Slc30a9	0.425423	-0.121836
Micu3	0.426365	0.273191
Atp5g3	0.428652	0.155437
Mrpl9	0.428666	-0.13428
Mgme1	0.42991	-0.148918
Mrps12	0.43053	-0.123349
Eral1	0.431111	0.127073
Noa1	0.436618	-0.148418
Hibch	0.438369	0.119126
Stx17	0.438512	0.147483
Aldh18a1	0.438954	-0.193693
Pick1	0.439166	-0.167534
Lonp1	0.447678	-0.10041
Marchf5	0.45033	0.123535
Armcx2	0.450952	-0.201403
Slirp	0.452079	0.35069
Uqcc3	0.454377	-0.132225
Shmt2	0.454966	-0.127143
Lap3	0.456479	0.102202
Tomm40l	0.457005	0.127374
Crot	0.460827	-0.122727
Uqcc2	0.461407	0.149154
Ptrh1	0.46437	0.319169
Suclg1	0.467718	-0.115891
Timm8b	0.468664	0.152941
Acad8	0.468664	-0.143053
Hspa9	0.469151	0.0989775
Nipsnap3b	0.471071	-0.274634
Cox6c	0.471605	-0.159828
Tamm41	0.472913	-0.197651
Mocs1	0.474028	0.123987
Tmem65	0.474528	0.164116
Trnt1	0.47664	0.153945
Lipt1	0.476697	-0.199929
Cox5a	0.479212	-0.110784
Sfxn1	0.479352	0.17479
Atad1	0.481744	0.11028
Abhd11	0.482474	-0.124079
Pet100	0.484266	0.2174
Angel2	0.485291	0.10851
Hccs	0.486168	0.125538
Slc25a53	0.487251	0.410176
Mtrf1l	0.488568	-0.168513
Nfs1	0.48973	-0.132571
Ndufa11	0.490986	-0.144344
Ndufs8	0.491461	-0.136365
Pde12	0.49488	0.135893
Snap29	0.494893	0.112057
Atp5h	0.495245	-0.140233
Mief1	0.496728	0.104481
Ech1	0.497976	-0.119776
Trmt10c	0.504378	0.122294
Crat	0.504378	-0.121831
Mterf3	0.504848	-0.139836
Mtif3	0.50635	-0.155035
Mcee	0.506502	-0.109948
Glud1	0.506884	-0.115747
Mrps36	0.507877	-0.11455
Timm29	0.508004	-0.113481
Adck5	0.508004	-0.188677
Gadd45gip1	0.508453	-0.157394
Fahd1	0.509569	-0.149027
Sdsl	0.510365	0.139847
Mrm3	0.51045	-0.193412
Ndufa12	0.512363	-0.152956
Star	0.512764	0.234552
Mrrf	0.513832	-0.137203
Mtfr1	0.518409	-0.131475
Mul1	0.519526	-0.0779135
Cox6a2	0.519581	-0.108625
Pmaip1	0.521531	0.661332
Pnpla8	0.525696	0.139565
Qrsl1	0.528325	0.116737
Akap10	0.528325	-0.135624
Pnpt1	0.52873	0.0982615
Prelid3a	0.530441	0.965303
Ogg1	0.532159	0.17752
Slc25a36	0.532172	0.135492
Sdhaf4	0.532306	0.126135
Pif1	0.532731	1.01368
Cisd1	0.541664	-0.094621
Prdx3	0.541825	-0.0967226
Dars2	0.542357	-0.129259
Rnaseh1	0.542593	0.159852
Cep89	0.544526	0.133401
Cryzl2	0.54466	-0.172585
mt-Tl2	0.54633	1.14049
mt-Nd4l	0.547161	0.454722
Mrps35	0.548185	-0.121094
Phb	0.549818	-0.10946
Timm9	0.550286	-0.114245
Mrpl42	0.551258	-0.119151
Abcd1	0.551805	-0.116303
Pdhx	0.551805	-0.109886
Idh3b	0.552852	-0.0933093
Ndufa1	0.553692	0.130908
BC003965	0.5561	0.0924408
Fastkd2	0.55723	-0.115568
Etfrf1	0.55723	0.114793
Micu2	0.557892	-0.109837
Armc10	0.558222	0.150014
Mrps18a	0.558537	0.0993199
Lactb2	0.562398	0.116099
Atp5c1	0.562961	-0.108536
Ndufs5	0.563021	-0.097695
Acsf3	0.568171	-0.0931887
Diablo	0.568447	0.166148
Sdha	0.569745	-0.0983646
Vdac1	0.570126	-0.0943358
Timm13	0.570335	0.150788
Nudt9	0.572192	0.100075
Ndufa2	0.574999	0.125301
Mcu	0.575114	-0.135433
Timm10	0.576627	0.136261
Cox8b	0.579081	-0.132892
Mrpl44	0.579654	-0.0924162
Atp5md	0.579951	-0.147044
Aldh1l1	0.58012	-0.255512
Acot13	0.582595	-0.127019
Ccdc127	0.584693	0.0998225
Ndufv2	0.586298	-0.103101
Pam16	0.587681	0.112752
Ybey	0.587681	-0.204963
Cox10	0.587923	-0.109232
Sdhaf3	0.589927	0.167838
Mfn1	0.59034	-0.0834428
Mlycd	0.590846	-0.0916445
Nudt19	0.592422	-0.147533
Me2	0.592777	0.141302
mt-Co3	0.594537	0.646728
Prdx2	0.597121	-0.130257
Ucp3	0.598192	0.353873
Fdx1	0.598523	-0.0799931
Acacb	0.600025	-0.0950807
Ecsit	0.601733	0.0874232
Ndufb7	0.607869	-0.091134
Sdhd	0.608759	0.0924632
Isca2	0.609694	-0.0908919
Mrpl20	0.61017	-0.0902059
Gls	0.612763	-0.14431
Miga2	0.612763	-0.0775385
Lyrm7	0.61389	-0.101079
Abcd3	0.614102	-0.0556109
Hsdl2	0.617509	0.0906844
Fth1	0.62044	0.104417
Smim8	0.620676	-0.0907985
Gars	0.620959	0.0914824
Yrdc	0.62117	-0.113104
Mtfmt	0.621292	-0.135366
Ndufa8	0.623337	-0.0804469
Maip1	0.623688	-0.125685
Acadsb	0.624331	-0.135632
Tfam	0.624331	0.0816085
Mthfd1l	0.624515	0.279537
Mrps18b	0.625488	0.106722
Mrps27	0.626405	-0.113364
Ndufb5	0.630568	-0.0867952
Rpia	0.632885	-0.106556
Hint2	0.634493	0.0829029
Alkbh1	0.634798	0.121693
Yars2	0.637257	0.0956072
Gtpbp3	0.643701	-0.0962435
Ndufc1	0.646828	-0.0897875
Gstz1	0.647308	-0.113277
Mcl1	0.648281	0.102467
Cox7c	0.64914	-0.124145
Guf1	0.650105	-0.0777965
Slc25a22	0.650892	-0.140968
Agmat	0.652783	-0.518534
Cyb5b	0.653462	-0.0715734
Fech	0.655808	-0.0980171
Cox11	0.657184	0.151383
mt-Tn	0.658489	0.715068
Dut	0.658489	-0.107443
Ears2	0.658636	-0.0998868
Acaa1a	0.661736	-0.0945265
Mrpl27	0.663695	0.100914
Mrpl21	0.664159	-0.0913951
Phyh	0.668717	-0.0891307
Chchd3	0.66935	-0.076935
Pgs1	0.670922	-0.0792633
Cyc1	0.672071	0.076127
Mrpl55	0.673561	-0.0855771
C330018D20Rik	0.673663	-0.0832806
Lig3	0.67445	-0.0838253
mt-Ta	0.674517	-0.438368
Gpt2	0.675066	-0.0905909
mt-Ty	0.675901	0.472286
Mrps31	0.680334	0.0748192
Gls2	0.680334	-0.353231
Pdf	0.680461	-0.386672
Chchd4	0.682332	0.0968552
Mrpl57	0.683967	0.0892381
Ccdc90b	0.686057	-0.0746247
Rmdn1	0.694061	-0.0752876
H2-Ke6	0.694595	-0.485774
Fam210a	0.695349	-0.100383
Timm44	0.697101	0.070086
Ndufs4	0.698697	0.0802589
Timmdc1	0.699234	-0.0671234
Rmdn3	0.702369	0.0950623
Yme1l1	0.702686	0.0676846
Flad1	0.702752	-0.072654
Ckmt1	0.70437	0.486152
Slc25a20	0.71201	0.0683892
Sdhc	0.713231	-0.0607679
Pank2	0.713231	0.0825503
Dld	0.713711	-0.0716354
Acp6	0.714653	-0.0641819
Mecr	0.715741	0.0796322
Fdx2	0.718476	0.538188
Dnaja3	0.719081	0.0636761
Nsun4	0.7197	0.0621169
Mthfd2l	0.72061	0.136369
Cox7b	0.722086	0.0741172
Trmu	0.724715	0.0860024
Fars2	0.725853	0.0625977
Sod1	0.725887	0.0568968
Cox4i1	0.727241	-0.0697988
Comt	0.727324	-0.0855351
Abcd2	0.727455	0.153408
Acad9	0.727693	-0.0827405
Pisd	0.730706	0.0716655
Phb2	0.732096	0.0635963
Malsu1	0.733405	0.079032
Sqor	0.733405	-0.0652111
Mrpl48	0.734517	0.0615883
Antkmt	0.737375	-0.100715
Qdpr	0.738623	-0.0634101
Clpp	0.739405	-0.0681144
Ndufc2	0.740293	-0.0655603
Nudt8	0.740515	-0.285902
Timm23	0.743021	-0.0905946
Prorp	0.743814	-0.0885518
Fdps	0.744142	0.472081
Dmac2l	0.744354	-0.0712047
Stoml2	0.7461	0.0556084
Tomm22	0.7478	-0.0582994
Mrps2	0.75556	0.0782149
Mpv17l2	0.759193	0.0899177
Uqcrq	0.760233	0.0613559
Nme6	0.760532	0.0796704
Ndufa5	0.760793	0.0538809
Lipt2	0.761957	-0.096711
Cmc1	0.762982	-0.0774698
Decr1	0.763052	0.0578716
Ndufb3	0.763156	-0.0606474
Acly	0.763649	0.0623121
Hadhb	0.763819	0.0617617
Ndufaf2	0.767695	0.101049
Timm22	0.768273	-0.057828
Maob	0.769993	0.0646944
Mrps14	0.770928	0.0616172
Bcl2l13	0.771206	-0.0691649
Cox6b1	0.771529	0.0536751
Mrps22	0.775633	0.0758261
Tbrg4	0.775633	0.064369
Cox17	0.779121	-0.109906
Pmpca	0.77991	0.0549592
Mrpl58	0.781223	-0.0678302
Tfb1m	0.786103	-0.0905004
Bnip3l	0.787013	0.0506338
Pigbos1	0.787401	-0.132816
Ndufab1	0.788015	-0.0541957
Nipsnap1	0.789328	-0.268582
Mterf1a	0.789811	0.163949
Apool	0.790432	0.0576675
Afg1l	0.793203	0.0460497
Mettl5	0.79371	0.0948058
Surf1	0.795013	0.0496073
Tcaim	0.798485	-0.0529523
Mrpl16	0.799354	-0.0508667
Atp5j2	0.799407	-0.0607337
Iars2	0.800783	-0.0527725
mt-Tr	0.801412	0.412019
Atp5g2	0.80269	0.0407571
Ndufaf8	0.80374	-0.0516533
Nln	0.804875	-0.0763963
Mrps21	0.805346	-0.0528655
Acaa1b	0.806159	0.413072
Mrps9	0.813702	-0.0441769
Coa8	0.814079	-0.0537288
Lyrm2	0.815119	0.0598842
Nthl1	0.81517	-0.113011
Polg2	0.815262	0.095118
mt-Ts2	0.818169	0.466585
Mtfr1l	0.818627	0.0427697
Sirt3	0.819171	0.0488774
Dmac1	0.819244	0.0496889
Ociad1	0.819709	-0.0450687
Uqcrc2	0.821056	0.0448326
Mrpl28	0.82131	0.0508612
Dbi	0.822362	-0.0570097
Ndufs6	0.823021	-0.047677
Alkbh7	0.824206	0.059647
Atp5o	0.825086	-0.0377735
Nif3l1	0.825086	-0.0673936
Higd1a	0.82519	-0.0588662
Tmem11	0.825406	0.0528097
Mrps7	0.825713	0.0468078
Mto1	0.825761	0.0560963
Tdrkh	0.826038	0.100843
Primpol	0.826564	0.122707
mt-Te	0.826916	0.510837
Slc25a28	0.827602	0.0497348
Chdh	0.827602	-0.40139
Immp2l	0.829064	0.0547236
Glyctk	0.831198	0.218561
Pdhb	0.831198	-0.0428135
Coq6	0.831563	-0.0425986
Bola1	0.832538	0.0588071
Cebpzos	0.833302	0.0733095
Dna2	0.834104	0.154319
Dhrs4	0.834104	0.0427245
Gtpbp10	0.835168	-0.0478268
Uqcr10	0.835168	0.0434733
Triap1	0.835859	0.0479338
Armcx6	0.835859	0.210334
Pdss1	0.836506	0.062673
Oxa1l	0.837103	-0.0484561
1700066M21Rik	0.838232	0.118927
Timm10b	0.838602	0.0803326
mt-Nd6	0.840251	0.318046
Nars2	0.840397	0.0593827
Smdt1	0.841485	0.0410085
Pdpr	0.842714	-0.132968
Tfb2m	0.844255	-0.0509309
Atp5g1	0.846172	-0.0456068
Msrb2	0.847573	-0.0415197
Mrpl24	0.849	0.0312393
Mief2	0.849348	-0.0427649
Rfk	0.849508	-0.0338676
Ndufa4	0.849612	-0.0483234
Naxd	0.849874	-0.0416606
Immp1l	0.850054	0.0625507
Cpt1a	0.85039	0.0499043
Pars2	0.852477	0.06297
Sdhaf1	0.854324	0.078963
Akr1b10	0.855425	0.0365678
Ndufb2	0.856109	0.0425467
Ogdhl	0.85648	-0.0485012
Slc25a34	0.858514	0.0464486
Spata20	0.858628	-0.27854
Hagh	0.860015	0.0416498
Thg1l	0.86095	0.0646822
Mrpl32	0.86161	-0.0393114
Mrpl50	0.86161	-0.0380391
Comtd1	0.862219	0.112656
Grpel2	0.862468	-0.0398498
Chchd7	0.862709	-0.0323809
Dnajc19	0.862977	-0.0458943
Mterf2	0.863047	-0.0408892
Bloc1s1	0.86437	-0.224204
Mrpl45	0.864388	0.041375
Aurkaip1	0.867247	0.0350364
Recql4	0.867486	-0.121176
Exd2	0.867912	-0.0388816
Ndufaf6	0.869259	0.0479554
Tmem14c	0.869637	0.0310793
Exog	0.872641	0.060538
Cisd3	0.873543	0.0376524
Trmt2b	0.877021	0.0384078
Hoga1	0.877295	-0.155964
Top3a	0.877482	-0.0479347
Tefm	0.877533	-0.0431639
Acot11	0.878133	-0.0457424
Sphk2	0.879005	0.0449385
Slc25a13	0.879005	-0.0408242
mt-Tp	0.883175	0.159981
Plgrkt	0.883455	-0.0377717
Mrps28	0.884619	-0.0327626
Cox18	0.887921	0.0367236
Mrps15	0.889668	0.0412415
mt-Tg	0.89008	0.290854
Clybl	0.890258	0.0337655
Cmpk2	0.894748	0.0599287
Fundc1	0.894876	-0.0432218
Cry1	0.89662	0.0407753
Mrpl2	0.897033	-0.0262493
Rhot1	0.897668	0.024167
Acadl	0.897668	-0.0235181
Etfb	0.898455	0.0415753
Fastkd5	0.898455	-0.05417
Nit2	0.898455	-0.0279991
Cyp27b1	0.898715	0.188798
Slc25a30	0.899014	0.0370932
Slc25a33	0.899557	0.0488371
Gfer	0.900269	-0.0285253
Sphkap	0.900756	-0.251449
Nbr1	0.901117	0.0251323
Mthfsl	0.903024	0.0599243
Tomm40	0.903024	0.0219544
Nudt6	0.904241	0.0344586
Trmt5	0.905815	0.0398801
Slc25a51	0.906007	-0.0216385
Hdhd3	0.907309	-0.0683847
Dhrs7b	0.907309	0.0262912
Bok	0.910014	0.0475385
Mtx2	0.910427	0.0217338
2300009A05Rik	0.911111	-0.0741772
Aldh1b1	0.911127	-0.0418963
Ndufa7	0.91265	-0.0281415
Metap1d	0.91265	0.0284899
Atp5mpl	0.915283	0.0337971
Apoo	0.918382	0.0264494
Dlat	0.920608	-0.0214569
Dhx30	0.922913	0.0160007
Fdxr	0.922913	-0.0268165
Fastkd3	0.922913	-0.0278541
Tomm5	0.924831	-0.0237361
Slc25a27	0.926475	0.0352758
Ppox	0.928108	0.022212
Armcx1	0.934626	0.0491696
Coq2	0.934626	0.0239575
Bphl	0.934834	-0.0173411
Nit1	0.935214	0.0188438
Agpat5	0.93845	-0.0195464
Cox7a2l	0.93845	0.0182475
mt-Ti	0.93845	0.178194
Pycr1	0.938994	0.0550352
Uqcr11	0.940055	0.019576
Tstd1	0.942696	-0.0719022
Agk	0.944704	0.0184771
Mutyh	0.945532	0.0446204
Timm17a	0.948104	0.0129662
Pus1	0.948121	0.0170216
Cox20	0.948501	-0.0678655
Amt	0.948867	-0.0268509
Cyp27a1	0.950443	-0.0119789
Mrpl52	0.951258	-0.015935
Mrps17	0.951258	0.0150197
Acot7	0.951442	-0.0136512
Mcrip2	0.95153	0.0139126
Slc25a31	0.952391	0.097029
Trit1	0.952907	0.0212188
Scp2	0.954317	0.0155461
mt-Tw	0.954983	-0.0966506
Ifi27	0.954983	0.0159652
Ndufb8	0.955199	-0.0123625
Micos10	0.955448	-0.0138622
Mtfr2	0.958655	0.0817887
Atp5d	0.958655	0.0101987
Qtrt1	0.96406	-0.0181582
Bid	0.965298	-0.0408554
Mpc2	0.965769	0.00912055
Park7	0.966361	0.0100439
Atp5b	0.966822	0.00922935
Gpd2	0.966822	0.0128981
Mrps16	0.967703	0.0105133
Gatc	0.967904	0.00984339
Fpgs	0.969869	-0.0119074
Nudt13	0.970784	-0.00783217
Xpnpep3	0.970784	0.0138455
Coa6	0.971361	-0.0122519
Kmo	0.973464	0.0450848
Slc25a2	0.975702	-0.0637775
Rpusd3	0.976045	0.0166909
Nsun2	0.978464	-0.00591353
Gtpbp6	0.978485	0.00920299
Pptc7	0.97851	0.00781267
Mrpl35	0.979295	0.00723124
Echdc1	0.979849	0.0111002
Abcb6	0.980041	-0.0252443
Oxsm	0.980409	0.00681374
Mrps10	0.98086	0.0061628
Bbc3	0.981526	0.00975812
Pitrm1	0.982034	-0.00641476
Mtres1	0.982067	0.00559543
Elac2	0.982071	0.00473467
Mrps34	0.983436	0.00524161
Hebp1	0.983436	-0.00791062
Cox5b	0.985168	-0.00404548
Mrpl3	0.985369	0.00401973
Eci1	0.987568	0.00397997
Mtrf1	0.987568	-0.00496329
mt-Tc	0.987568	0.0416739
Mrpl43	0.98924	-0.00368459
Ccdc58	0.989242	0.0039374
Nadk2	0.989706	0.00500492
Iscu	0.99099	-0.00238867
Fhit	0.992955	0.0095692
Cox4i2	0.994044	0.00256466
Ociad2	0.998153	0.00124861
Ndufs3	0.998213	0.000567853
Suclg2	0.998433	-0.000499224
mt-Th	0.999305	0.00317484
mt-Tq	0.999734	0.000747212
Bcl2a1d	1	2.43949
mt-Tt	1	0.0908101
mt-Ts1	1	1.02326
Aifm3	1	-2.17732
Them7	1	-1.94053
AA467197	1	-1.37714
Cstad	1	-2.023
Aldh1a7	1	1.18775
Acod1	1	1.23638
Styxl1	1	1.88156
Mgarp	1	-1.31723
Nags	1	-1.21473
Cyct	1	-1.04693
Acsm3	1	-1.2285
Gdap1	1	1.38915
Slc25a21	1	1.24006
Slc25a43	1	0.541597
Akr1b7	1	-1.5388
Cps1	1	-0.911259
Agxt2	1	-1.15351
Fabp1	1	-1.15351
Pabpc5	1	0.830278
Otc	1	-0.564513
Gm4984	1	0.531339
Acot10	1	0.325765
Tomm6	1	-0.247597
Arg2	1	0.0911429
Cyp11a1	1	-0.075625
Tomm20l	1	0.144892
Gpat2	1	-0.0751819
mt-Tk	1	0.270624
mt-Td	1	-1.06472
Mrpl53	#N/A	#N/A
Pdha2	#N/A	#N/A
Acsm1	#N/A	#N/A
2810006K23Rik	#N/A	#N/A
Ucp1	#N/A	#N/A
Csl	#N/A	#N/A
Prodh2	#N/A	#N/A
Aadat	#N/A	#N/A
Sco2	#N/A	#N/A
Dmgdh	#N/A	#N/A
Hao2	#N/A	#N/A
Agxt	#N/A	#N/A
Timm8a2	#N/A	#N/A
Oxct2a	#N/A	#N/A
Cox8c	#N/A	#N/A
Gykl1	#N/A	#N/A
Spata19	#N/A	#N/A
Ldhal6b	#N/A	#N/A
Tmlhe	#N/A	#N/A
Acsm2	#N/A	#N/A
Glyat	#N/A	#N/A
Slc25a48	#N/A	#N/A
Slc25a41	#N/A	#N/A
Slc25a54	#N/A	#N/A
Gm4952	#N/A	#N/A
Mtarc1	#N/A	#N/A
Nipsnap3a	#N/A	#N/A
Car5a	#N/A	#N/A
Acsm4	#N/A	#N/A
Taz	#N/A	#N/A
Ftmt	#N/A	#N/A
Cyp11b1	#N/A	#N/A
Cyp11b2	#N/A	#N/A
Pet117	#N/A	#N/A
Dhrs2	#N/A	#N/A
Nme3	#N/A	#N/A
Them5	#N/A	#N/A
Neu4	#N/A	#N/A
Cyp24a1	#N/A	#N/A
Adcy10	#N/A	#N/A
Prss35	#N/A	#N/A
Bcl2l10	#N/A	#N/A
Htd2	#N/A	#N/A

## Sheet: mt-ONLY
	WT		NR		NMN
gene_name	padj	log2FC
mt-Rnr1	1.56e-15	1.70679
mt-Tm	0.000914342	0.716373
mt-Rnr2	0.00702301	0.705498
mt-Nd3	0.0209177	2.35002
mt-Nd1	0.0588705	0.522994
mt-Cytb	0.059666	0.332884
mt-Nd2	0.17478	0.576606
mt-Atp8	0.178128	1.93572
mt-Co2	0.183832	0.9578
mt-Nd5	0.218499	0.277664
mt-Tv	0.29429	1.23862
mt-Nd4	0.340989	0.229044
mt-Tl1	0.342991	0.468126
mt-Atp6	0.347582	1.13994
mt-Co1	0.387014	0.164569
mt-Tl2	0.54633	1.14049
mt-Nd4l	0.547161	0.454722
mt-Co3	0.594537	0.646728
mt-Tn	0.658489	0.715068
mt-Ta	0.674517	-0.438368
mt-Ty	0.675901	0.472286
mt-Tr	0.801412	0.412019
mt-Ts2	0.818169	0.466585
mt-Te	0.826916	0.510837
mt-Nd6	0.840251	0.318046
mt-Tp	0.883175	0.159981
mt-Tg	0.89008	0.290854
mt-Ti	0.93845	0.178194
mt-Tw	0.954983	-0.0966506
mt-Tc	0.987568	0.0416739
mt-Th	0.999305	0.00317484
mt-Tq	0.999734	0.000747212
mt-Tt	1	0.0908101
mt-Ts1	1	1.02326
mt-Tk	1	0.270624
mt-Td	1	-1.06472
