# Supplementary material for: NAD+ precursors prolong survival and improve cardiac phenotypes in a mouse model of Friedreich’s Ataxia
Source: JCI Insight. 2024 Jul 18;9(16):e177152. doi: 10.1172/jci.insight.177152 (PMC11343603; doi:10.1172/jci.insight.177152)
Supplement: Supporting data values [file jciinsight-9-177152-s269.xlsx]

## Sheet: Figure 1A
top (males)
week	1	3	5	7	9	11	13	15	17	19
WT	29	28	29	29	29	29	30	31	31	30
	28	29	29	29	30	31	31	34	33	32
	28	27	27	28	28	29	30	29	29	30
	31	31	32	33	32	34	33	35	35	36
	32	33	32	33	32	32	33	34	35	36
	32	31	32	33	32	34	34	34	35	36
	31	33	32	34	34	36	35	36	38	40
shFXN	28	26	26	28	28	27	29	28	28	28
	28	27	28	27	29	31	31	29	28	28
	31	29	29	28	29	31	31	29
	27	26	26	25	27	27	26
shFXN NR	29	28	27	28	28	28	29	29	28	26
	25	25	26	25	26	26	25	25	24	23
	29	24	28	27	27	28	28	28	27	26
	28	27	27	27	28	29	29	30	28
	26	26	26	26	27	28	28	28	22
shFXN NMN	28	28	27	27	27	28	28	26	26	26
	26	26	26	26	27	28	27	26	26	25
	29	29	29	29	30	31	31	29	27
	28	27	28	26	28	31	30	30
	27	28	28	28	30	30	29	29
bottom (females)
	1	3	5	7	9	11	13	15	17	19	21	23	25
WT	22	23	34	25	25	27	26	27	28	29	28	30	29
	22	23	23	23	25	24	24	25	25	26	26	25	26
	25	24	22	25	25	28	29	29	30	31	32	32	34
	23	24	24	26	27	32	30	30	30	31	32	30	31
	22	23	25	25	25	26	27	26	26	27	32	30	27
shFXN	20	19	19	20	20	20	20	21	21	20	19	18	16
	22	19	20	20	21	21	22	22	21	21	21	19	18
	23	22	21	22	23	23	23	24	23	23	22	21	19
	20	18	19	18	18	19	19	19	19	19	18	19	18
	23	21	20	19	21	21	21	21	21	19	20	19	19
	23	21	20	21	21	21	21	22	21	19	21	19	17
shFXN NR	24	23	23	22	23	24	25	23	24	23	22	21	20
	24	23	23	23	23	24	25	23	23	24	22	21	20
	21	21	20	21	21	23	21	21	22	22	21	20	18
	21	19	20	20	21	21	20	20	21	19	20	18	18
	20	20	21	21	21	22	21	22	22	20	21	18	17
	18	17	17	17	17	17	18	18	18
shFXN NMN	21	20	21	20	22	22	23	23	22	22	22	21	19
	21	22	21	21	22	23	23	23	22	23	22	21	19
	22	22	21	21	22	22	23	22	22	22	20	19	16
	20	18	19	18	17	17	17	18	18	18	17	19	17
	21	21	20	20	20	22	22	22	22	20	22	20	19
	21	20	20	21	22	22	22	22	22	20	22	19	17

## Sheet: Figure 1B
top (male)	mouse ID	week	WT	shFxn	shFxn NR	shFxn NMN
2021	1	20		0
	2	20		0
	3	17		1
	4	20			0
	5	20			0
	6	20			0
	7	18				1
	8	20				0
	9	20				0
	21	20	0
	22	20	0
	23	20	0
	24	20	0
	25	20	0
	26	20	0
	27	20	0
	33	14		1
	36	18			1
	37	19			1
	41	16				1
	42	17				1
bottom (female)
2021	10	26		0
	11	25		1
	12	26		0
	13	26		0
	14	26			0
	15	26			0
	16	26			0
	17	26				0
	18	26				0
	19	26				0
	20	26				0
	28	26	0
	29	26	0
	30	26	0
	31	26	0
	32	26	0
	34	26		0
	35	26		0
	38	26			0
	39	26			0
	40 (excluded for death by infected wound)	22			1
	43	26				0
	44	26				0

## Sheet: Figure 1C
top (male)	WT	shFxn	shFxn NR	shFxn NMN
2021	64.2661	90.3074	79.3881	76.8545
	51.4614	94.5828	80.179	78.6413
	63.8787		81.3054	65.0654
	71.0182		79.3243
	58.2547
	51.4533
	67.0475
bottom (female)
2021	57.2488	83.9763	89.7479	77.7311
	58.1387	84.7375	85.7275	80.0839
	68.3148	83.445	70.7858	80.9991
	71.8595	84.9483	89.1653	91.307
		85.5856	96.2604	89.7419
		90.5472	91.9996	87.4286

## Sheet: Figure 1D
top (males)	WT	shFxn	shFxn NR	shFxn NMN
2021	1.03077	1.97517	1.49817	1.20725																									0.923099*	1.308063*	1.128542*			1.525252*	1.999713*	1.644313*				1.013117*	1.104106*	1.366842*	1.3407*	1.570903*
	1.03257	1.78983	1.1421	1.45943
	1.10362		1.60221	1.37097
	1.23365		1.58015
	1.13438
	1.02273
	1.0261
bottom (females)
2021	1.03512	1.00393	0.923099	1.01312
	0.810776	1.14423	1.30806	1.10411
	1.06314	0.92573	1.12854	1.36684
	1.13359	1.12653	1.52525	1.3407
		1.42421	1.99971	1.5709
		1.68169	1.64431

## Sheet: Figure 1E
top (males)
2021, 20 weeks post-doxy	CI	CII	FAO
WT	4402.89	4334.98	4476.06
	5113.07	4079.6	3979.61
	4663.11	4763.07	5683.77
	4552.75	4530.44	5622.26
	4405.6	5121.5	5921.97
	no remaining sample	no remaining sample	4864.45
	4909.1	4583.74	5729.71
shFXN	2570.08	3613.88	3191.43
	2237.71	2889.16	2563.61
shFXN NR	2663.33	3971.93	3534.85
	3342.84	4135.97	2957.73
	4845.82	5155.83	5394.21
shFXN NMN	2324.78	3403.06	2665.68
	2145.91	2687.59	2117.2
bottom (females)
2021, 26week post-doxy	CI	CII	FAO
WT	3855.7	4183.28	4117.23
	3718.27	4264.51	4031.41
	3524.75	4106.77	5130.42
	2995.71	4094.09	3951.87
shFxn	1178.5	1395.48	1475.26
	869.995	1872.17	1481.37
	630.296	1684.26	2446.66
shFxn NR	1184.12	2540.63	1953.78
	2455.7	2532.06	3413.89
	1537.59	2023.79	1888.77
shFxn NMN	1611.33	2268.51	no remaining sample
	1122.88	2802.12	3950.54
	1480.99	2101.09	1713.15
	1288.86	1766.09	1684.21

## Sheet: Figure 1F
top (males)	WT	shFxn	shFxn NR	shFxn NMN
2021, 20 wk post-doxy	1.04111	0.658707	0.910588	1.13194
	0.91822	0.821284	1.28001	1.10675
	1.27238		0.938829
	0.959437
	0.896085
	0.74572
	1.16705
bottom (females)
2021, 26 wk post-doxy	1.27076	0.966298	0.971182	1.08434
	1.07375	1.02491	1.27809	0.869424
	1.07457	1.33914	1.03224	1.11283
	0.657766	0.73266	1.10713	1.0998
	0.923152	1.45718	1.28216	1.13481
				1.59476

## Sheet: Figure 1G
top (males)	WT	shFxn	shFxn NR	shFxn NMN
2021, 20wk post-doxy	1.07046	1.00225	1.02849	1.24888
	1.40105	1.28561	0.83958	1.10195
	1.08621		1.66867
	0.96027
	0.844828
	0.871064
	0.766117
bottom (females)
2021, 26wk post doxy	0.948891	1.7336	1.9465	2.6703
	1.07817	1.6651	2.08188	1.86133
	1.51291	1.65927	2.24139	2.28285
	0.9722	2.01033	1.52552	1.01218
	0.487821	1.18259	1.76179	1.82955
				1.67411

## Sheet: Figure 2A
Bin Center	GAA <500	GAA> 500	GAA>800	All GAA	sim HC data		GAA <500	GAA> 500	GAA>800	All GAA	sim HC data
40	0	1	0	1	0		65				67.8086
42	0	0	0	0	0		65				69.2154
44	0	0	0	0	0		55	68	66	65	67.5944
46	0	0	0	0	0		75	47.9	77	68	62.3441
48	0	1	0	1	0		70	65		47.9	65.9106
50	0	3	0	3	0		65	70	60	65	65.2535
52	1	2	1	3	0		78	75	69	55	70.7811
54	0	2	1	2	0		77	70	68	65	71.5869
56	2	11	6	15	0		65	71	59.1	70	68.6596
58	2	1	1	3	3			79	66	75	65.4919
60	4	7	4	11	9		79	66	67	70	66.6552
62	4	6	3	12	21		63	70	54	75	66.9544
64	7	16	4	23	54		65		69	71	65.4515
66	14	18	7	32	87		65	49.1	74	70	74.0019
68	3	25	11	31	66		67	84	76	79	67.6438
70	8	33	12	44	48		62	75	77	66	63.535
72	5	13	3	21	22		60	77	70	70	65.8209
74	1	28	13	31	4		79		86	65	63.3562
76	2	19	6	21	2		65	60	72	78	66.3454
78	4	11	5	15	0			60	70	77	65.8709
80	5	8	3	14	0		60	70	80.3	65	63.9772
82	0	6	2	8	0		65	75.7	65		64.2045
84	2	9	2	11	0		75	63	76	79	66.5235
86	0	7	2	7	0		69	85	83.33	63	68.7859
88	1	2	0	4	0		80	84	55	65	70.3013
90	0	1	0	1	0		88.2	69	62	65	64.869
92	0	0	0	1	0		71.6		60		73.8652
							71		55	67	63.4032
							78	68	72	62	63.9604
							84	59.1	64	49.1	61.4626
							70	66	68.5	84	65.9693
							65	75	62	60	72.5264
							64	75	85	75	65.8505
							65	89	78.9	77	68.4789
							70	69	68		66.2636
							62	55	55	79	64.704
							55	67	70	60	69.3902
							63	77	74	65	64.8682
							74	74	83		67.1644
							64	76	65	71	73.9555
							63	71.8	52	60	66.412
							66	82	75	67	71.8493
							69	74.113	74	70	72.9416
							83	54	69.2	69	64.4832
							61	74	70	87.2	61.2609
							60	68	74	60	67.056
							58	69	67	70	61.9801
							60	72.5	74.9	80	68.6219
							79	81	65	75.7	66.812
							70	74	75	63	65.2691
							62	76	65	85	67.4416
							77	88.9	70	65	68.0312
							72	73	63	84	68.3418
							65	77	59	69	68.2139
							72	70	63	72	67.7466
							70	86	55	67	59.4476
							58	76	69	82	64.4096
							80	70	75		66.9139
							72	65	67		69.501
							67	73	75	68	63.4764
							67	72	55	59.1	70.1098
							63	67.67	70	66	63.6393
							66	85	62.5	75	60.4081
							70	69	67	75	64.8169
							65	55	57	89	65.3927
							64		64	69	69.7496
							52	70	78	55	69.2943
								40	68	67	68.5736
								80.3	73	77	63.6025
								65	73	74	67.6009
								76	65	76	68.0784
								78	72	75	68.7045
								63.6	68	71.8	64.8709
								75	77	69	65.5701
								83.33	73	82	69.3345
								55	81	74.113	65.4953
								63	73.2	82	63.795
								62	73	74	64.3927
								61	73	54	67.3633
								80	74	74	67.6895
								79	70	80	63.4505
								60	79	68	68.4461
								67	56	69	64.6332
								50	67	88.2	69.0362
								79	70	72.5	63.0038
								55	81	81	66.6709
								87	67	71.6	70.8012
								72		74	71.8786
								84		71	60.6887
								68		76	67.1945
								59		78	60.6632
								73		88.9	63.6972
								63	79	73	64.0461
								68	73	77	72.6916
								62		70	66.8177
								65		86	66.6772
								64		76	70.1739
								69		84	64.8815
								83		70	71.6788
								68.5		65	62.4238
								62		73	67.5456
								85		73	65.714
								78.9		70	64.2175
								68		91	64.9026
								73.4		72	67.0625
								82		67.67	69.9713
								73		85	70.0692
								77		69	71.8205
								55		55	64.9281
								86			66.9755
								74		70	64.0237
								50		70	66.4172
								70		40	66.2984
								74		65	69.957
								83		80.3	70.0429
								76		62.1	72.1372
								65		64	64.6295
								65		65	63.3785
								52		76	64.1987
								86			69.7961
								75		78	64.375
								74		63.6	72.3524
								69.2		75	66.7484
								70		83.33	66.3916
								74		65	67.6979
								63		55	69.5722
								67		63	66.3428
								63		62	63.849
								81		61	61.2077
								74.9		80	66.5255
								65		79	65.2935
								68		60	64.0275
								75		67	62.2693
								69		70	65.7269
								65		50	68.2873
								53		79	70.8582
								75		55	66.0567
								68		87	68.6111
								70		56	63.96
								76		72	62.8957
								65		84	66.8567
								55.7		62	66.7022
								55		68	67.7075
								68		59	66.3421
								73		73	65.1082
								63.1		63	63.2233
								68		55	65.0099
								74		68	67.3474
								72		63	67.0625
								73		62	63.4912
								52.5		65	65.0188
								70		74	66.3209
								63		64	69.5673
								75		69	62.2041
								84.5		83	63.0358
								69		64	61.6628
								59		68.5	66.6561
								63		62	67.6456
								70		63	69.8929
								55		85	67.9478
								83.2		66	64.5395
								71		78.9	66.2583
								65		68	69.2223
								74.6		73.4	62.5736
								64		82	62.628
								70		73	66.9033
								80.1		77	70.1772
								70		55	71.2904
								69		86	66.1369
								72		74	70.6509
								62		50	71.6837
								71		69	60.3625
								75		83	65.5284
								67		70	69.1865
								71		61	66.365
								77		74	62.3133
								70		83	71.7472
								75		76	67.4383
								55		60	69.6797
								73		65	62.5498
								66.7		65	65.3503
								70		58	67.2836
								65		52	68.0407
								62.5		86	68.3078
								68		75	70.1533
								67		60	71.9974
								67		79	64.8709
								55		74	63.6307
								86.1		69.2	67.756
								65		70	65.4242
								63		70	69.9748
								67		74	66.9794
								57		62	66.2993
								64		63	62.6018
								72		67	67.5086
								78		77	64.1193
								68		72	67.1016
								73		67	68.4832
								73		63	70.3076
								65		81	71.1476
								72		74.9	65.7805
								68		65	69.032
								77		68	66.2247
								69		75	67.9427
								77		65	63.77
								73		69	66.5644
								70		65	65.6647
								81		71	65.5921
								73.2		72	69.8841
								75		53	67.3238
								65		75	68.9877
								73		68	64.0526
								74.8		70	70.9323
								73		76	68.3206
								65		65	67.7919
								60		55.7	69.1455
								69		55	64.3306
								64		68	69.2592
								74		73	65.7639
								70		70	66.6123
								79		63.1	67.797
								56		68	67.0733
								64		74	66.0289
								69		72	65.9084
								84		73	67.1536
								72		58	65.5506
								69		52.5	66.3502
								78		70	66.607
								67		63	70.9574
								70		75	65.5628
								81		84.5	67.5703
										69	68.5139
										80	67.8946
								63		72	65.8209
								67		67	71.6058
										59	67.3132
										63	66.5278
										67	57.8423
								70		70	70.9871
										55	71.4544
										83.2	66.5608
										63	67.9825
										71	72.6919
										65	64.2553
										74.6	66.8669
										64	61.8481
										70	69.6835
										80.1	62.2952
										70	67.0294
										69	68.5864
								79		72	66.1143
								67		62	66.9688
								73		71	68.3729
										75	60.8044
										67	65.8591
										71	66.295
										77	58.6778
										66	68.421
										70	73.2924
										75	72.012
										55	68.4348
										73	66.7712
										66.7	57.8613
										70	72.7345
										65	69.2447
										55	65.5517
										62.5	72.5771
										68	60.2665
										67	75.0607
										67	59.4633
										55	70.5802
										86.1	63.8673
										65	70.4812
										63	75.0554
										67	69.3005
										57	65.6662
										64	65.3842
										72	68.2178
										78	69.0682
										68	67.8898
										62	64.4698
										73	62.2309
										73	65.0245
										65	66.6956
										72	63.5608
										68	61.9209
										77	62.0767
										69	70.2438
										77	64.4804
										73	68.4388
										70	63.3974
										81	70.3269
										73.2	65.1744
										75	69.0304
										65	70.365
										73	65.608
										74.8	68.1023
										73	71.1589
										65	68.5231
										70	67.273
										60	64.0807
										69	66.9252
										65	60.4717
										64	65.0117
										74	66.0062
										70	62.7276
										79	66.56
										56	67.0289
										64	65.6794
										69	70.9508
										84	70.1412
											65.7342
										72	65.6466
										69	67.3927
										78	64.4944
										67	64.2181
										70
										81
										64
										52
										63
										67
										70
										79
										67
										73

## Sheet: Figure 2B
<500	>500	>800	sim HC
			0.746716
1.2		0.9	0.691332
	1.3	1.19	0.843752
1.1	0.91	1.6	0.787759
0.8	1.4	1.1	0.566252
0.9	0.6	1.25	0.912961
1.1	0.78	1.27	0.753935
0.92	0.8	0.86	0.701001
0.8	1	1.1	0.636435
0.59	0.8	1.1	0.75958
0.7	1.3	1.06	0.809927
1	0.9	0.7	0.782839
1.6	0.9	0.9	0.591552
0.7	1.1	1.51	0.635427
1	1.2	1.24	0.619834
1.2	0.76		0.67547
1	0.9	0.73	0.585333
0.8	1	1	0.685592
0.83	1.19	1.03	0.715235
	1.6	0.956	0.625498
1.04	0.9	1.07	0.565948
1.28	1.1	1.09	0.690357
1.1	0.76	0.9	0.556236
0.836	1.57	1	0.968245
0.95	1.15	1.04	0.886574
0.9	1.57	0.8	0.717216
1.43	1.57	1	0.535712
1.05	1.25	1.2	0.674105
	0.54	1.3	0.756141
	1.3	0.6	0.811903
0.9	1.27		0.736996
1.1	0.86	1.12	0.957238
0.79	1.1	0.68	0.812036
1.5	0.75	1	0.579344
0.6	1.06	1.27	0.750078
1.19	1.1	1.4	0.82485
1	1	1.1	0.668728
0.8	0.92	0.93	0.683013
	1.1	1.15	0.782849
0.9	1.4	1.3	0.648609
	1.1	1.2	0.950036
	1.3	0.58	0.681761
1	1.07	0.75	0.781771
0.96	1.1	0.71	0.730893
0.5	0.9	1.1	0.95857
0.9	1.18	0.82	0.5158
1.53	1.06	1.01	0.823933
1	0.77	1.2	0.820263
1	0.8	0.9	0.799042
0.9	0.7	1.3	0.788555
0.77	0.92	1	0.756769
0.94	0.97	0.8	0.681759
1	0.9	1.5	0.605281
0.8	1.51	1.07	0.553332
1	1.1	1.6	0.806986
1.7	1.1	1	0.57591
0.8	1.24	1.2	0.58471
1.2		0.96	0.787209
0.8	0.73	1.15	0.948416
	1.2	0.82	0.529365
	1.3	0.84	0.750634
	1.4	0.86	0.933535
	0.72	1	0.698928
	1	1.2	0.628802
	1.08	0.8	0.752215
	2.03	0.81	0.659405
	0.92	1.4	0.570409
	0.9	0.49	0.635823
	0.9	0.75	0.767836
	1.03	0.7	0.714914
	1.16	0.95	0.708545
	0.956	0.63	0.732186
	1.07	0.7	0.654138
	1.09	0.66	0.768361
	0.8	0.97	0.602553
	1	0.96	0.723882
	1	0.95	0.953895
	0.9	0.92	0.589488
	1	0.94	0.579324
	1.2	1	0.797895
	1.04	1	0.722696
	1.1	1.16	0.739294
	1.2	0.8	0.720097
	1.1	0.82	0.787467
	0.8	0.78	0.724584
	1.2	1.15	0.630276
	0.8		0.66786
	1.1		0.702502
	0.55		0.62579
	1		0.712144
	1.3		0.765383
	1.2		0.521939
	0.99		0.566523
	1		0.451923
	1		0.498505
	1.1		0.69099
	0.78		0.647244
	1.01		0.788028
	1.17		0.844347
	1		0.547279
	0.72		0.919874
	1.3		0.579011
	1.2		0.534394
	1		0.633931
	0.6		0.677453
			0.808129
	1.12		1.05395
	0.68		0.908124
	1		0.618817
	0.62		0.679596
			0.783823
	1		0.701916
	1.13		0.80557
	1.27		0.712133
	1.32		0.675648
	1		0.685085
	1.1		0.725169
	1		0.842139
	1.42		0.599254
	1.4		0.478991
	1.1		0.910801
	0.93		0.571389
	0.87		0.972183
	1.7		0.775028
	1.15		0.700211
	1.3		0.64283
	0.97		0.777517
	1.2		0.735993
	0.58		0.587767
	0.75		0.691727
	0.71		0.822766
	1.1		0.740604
	0.9		0.661578
	0.82		0.851955
	0.52		0.587528
	0.8		0.759988
	1.07		0.749947
	1.01		0.734976
	1.2		0.761438
	0.6		0.591619
	0.9		0.705369
	1.2		0.641937
	0.78		0.734158
	1.2		0.664217
	0.7		0.569374
	0.8		0.779974
	0.8		0.670529
	1.3		0.832578
	1.3		0.804723
	0.9		0.615806
	0.6		0.743327
	0.85		0.653987
	1		0.731078
	1		0.50954
	1		0.835523
	1.1		0.665102
	1.01		0.764588
	1		0.664321
	0.75		0.641765
	1		0.600303
	0.8		0.50175
	0.75		0.878404
	0.846		0.768335
	0.8		0.835175
	0.77		0.741805
	1.5		0.587005
	1.07		0.693085
	0.8		0.610238
	1.6		0.684453
	1.1		0.570319
	0.7		0.90868
	0.9		0.84595
	1.28		0.708433
	1		0.71256
	1		0.739325
	0.85		0.586436
	0.91		0.772903
	1		0.584929
	0.79		0.8135
	0.72		0.699395
	0.54		0.801584
	1.2		0.816596
	0.96		0.820504
	0.94		0.773691
	1		0.801699
	1.45		0.808624
	1.15		0.707007
	0.82		0.787562
	1.1		0.856767
	0.81		0.663233
	0.84		0.718878
	1.2		0.700419
	0.86		0.812313
	0.98		0.81953
	1		0.925593
	1.1		0.641092
	1		0.607534
	0.41		0.730277
	0.91		0.713943
	0.8		0.705812
			0.813394
	1.2		0.80393
	0.8		0.800925
	0.73		0.760498
	0.81		0.667333
	1.4		0.666739
	0.49		0.823645
	0.75		0.762967
	0.7		0.789771
	0.95		0.897432
	0.63		0.591065
	0.87		0.686273
	1.36		0.810779
	0.7		0.817875
	0.66		0.638142
	1		0.647039
	0.97		0.720374
	0.96		0.681993
	0.86		0.571572
	1.15		0.828319
	0.95		0.805691
			0.787914
	0.92		0.740847
	0.62		0.768255
	0.76		0.727178
	0.8		0.640269
	1.4		0.589406
	0.94		0.69257
	1		0.68899
	1		0.690081
	1.16		1.0138
	1.4		0.710415
	0.82		0.495725
	1.1		0.860629
	1.5		0.753064
	1.3		0.664486
	1.1		0.688502
	0.8		0.674034
	0.82		0.585041
	0.78		0.93083
			0.757297
			0.707985
	0.96		0.733028
	1.15		0.836713
			0.633293
			0.661063
			0.638048
	0.82		0.679942
			0.538678
			0.724338
	0.9
	0.9
	0.86

## Sheet: Figure 2C
pt ID	gaa repeat	max ef by pt	min echo
1	894	64.1	30
2	894	74.6	15
4	690	68	25
5	750	47.9	22.5
6	500	65	55
17		80	44
22	603	70	60
26	590	75	60
35	620	70	44
47	790	72	27
48		34	3
65	559	79	25
68	790	79	48
69	376	65	60
71	229	78	60
73		60	35
78	41	65	54
85	241	76.4	52
86	252	79	64
87	832	70.6	52
134	136	65	55
136	650	85	50
138		77	30
139		75	40
144	1000	63	52
155	599	84	62
158	667	75	40
161	908	72	57
162	365	79	55
180	450	69	60
202		71	57
203	901	60	60
214		74	40
225	766	70	47
230	359	60	50
233	1100	70	49
239	525	65	45
242	470	65	37
243	746	84	52
244		71	66.7
245	900	69	50
246		72	53
255	700	67	46.9
272	566	45	35
279	676	75	57
282	790	76	51
4075	967	78	55
4181	600	74	52
4182	570	78	52
4187	771	74.113	30
4189		74	58
4192	430	80	62
4198	400	88.2	55
4199	616	72.5	47
4221	400	72	45
4222	800	77	59.96
4224	1025	76	59
4230	1000	70	55
4231	1000	86	61
4235	590	65	63
4236	533	73	49
4237	733	74	48
4250	700	69	60
4255	933	82.3	64.5
4491	762	69	55
4493	900	80.3	47.5
4499	800	65	51
4500	850	76	54
4505	510	78	45
4506	750	63.6	63
4508	866	83.33	42
4519	550	83	33.1
4601	1000	62	57
4623	809	60	40
4628		80	55
4629	769	79	59
4633	750	87	56
4634	787	56	39
4636	700	84	55
4637	867	75	35
4639	690	38	15
4641	750	68	40
4661	533	67	46
4682	800	85	52
4683	466	66	54
4687	690	82	65.7
4689	650	77	47
4743	625	69	50
4744	500	69	55
4748	1000	70	55
4760	783	65	22.5
4763	1079	52	13
4770	1033	69.2	57
4773	900	70	56
4778	570	63	56
4787	500	77	66.2
4807	700	81	59
4809	950	65	65
4823	139	73	53
4832	547	75	55
4874	733	70	48
4881	1000	69	64
4882	620	68	68
4913	766	71	62
4940	519	67	58
5270	633	70	57

[truncated: 34 more sheets: Figure 3A, Figure 3B, Figure 3C, Figure 3D, Figure 3E, Figure 3F, Figure 3G, Figure 4A, Figure 4B, Figure 4C, Figure 4E, Figure 5A, Figure 5B, Figure 6A, Figure 6B, Figure 6C, Figure 6D, Figure 6E, Figure S1A, Figure S1B …]
